# Supplementary material for: A new ferritin SjFer0 affecting the growth and development of Schistosoma japonicum
Source: Parasit Vectors. 2022 May 24;15:177. doi: 10.1186/s13071-022-05247-1 (PMC9128280; doi:10.1186/s13071-022-05247-1)
Supplement: Supplementary file 6 — Additional file 6: Table S3. Downupregulated and upregulated genes. [file 13071_2022_5247_MOESM6_ESM.xlsx]

## Sheet: Down expression（Female）
SYMBOL	baseMean	log2FoldChange	lfcSE	stat	pvalue	padj	Annotation
Sjc_0005644	235.039	-5.3805	1.27456	-4.22147	2.42719e-05	0.010044	SJCHGC07500 protein
Sjc_0008307	520.286	-4.33438	1.05599	-4.10457	4.0506e-05	0.0129272	Protein of unknown function
Sjc_0008309	26.53	-4.31828	0.906181	-4.76536	1.88521e-06	0.00122229	Protein of unknown function
Sjc_0008511	276.262	-4.27161	1.12953	-3.78177	0.000155719	0.0321242	Similar to Anxa10: Annexin A10
Sjc_0008269	101.613	-3.85046	0.727003	-5.29635	1.18142e-07	0.000134046	Similar to SJCHGC09803: Uncharacterized protein SJCHGC09803
Sjc_0005645	154.663	-3.61387	0.859423	-4.20499	2.61092e-05	0.010044	SJCHGC07500 protein
Sjc_0002020	631.141	-3.58021	0.915075	-3.91248	9.13537e-05	0.0224113	Protein of unknown function
Sjc_0007424	2459.32	-3.01208	0.447709	-6.72777	1.72284e-11	7.81913e-08	ferritin heavy chain
Sjc_0002108	58.2059	-2.96655	0.757056	-3.91854	8.9088e-05	0.0224113	Protein of unknown function
Sjc_0002936	1844.26	-2.20554	0.366613	-6.01599	1.78792e-09	4.05724e-06	SJCHGC09717 protein
Sjc_0008270	499.856	-1.8807	0.339733	-5.53581	3.09788e-08	4.68657e-05	Similar to SJCHGC09800: Uncharacterized protein SJCHGC09800
Sjc_0006850	147.238	-1.79901	0.422847	-4.25451	2.09503e-05	0.0100087	Similar to TATDN3: Putative deoxyribonuclease TATDN3
Sjc_0002903	250.417	-1.7744	0.474835	-3.73687	0.000186325	0.0367668	Similar to 16 kDa calcium-binding protein
Sjc_0004028	59.6844	-1.71859	0.408736	-4.20464	2.61498e-05	0.010044	ataxin-1
Sjc_0003853	66066.2	-1.64883	0.267912	-6.15438	7.53741e-10	2.28057e-06	Similar to Actin-2
Sjc_0005375	23501.3	-1.59591	0.310397	-5.1415	2.72551e-07	0.000274883	Collagen alpha chain
Sjc_0000684	12621.8	-1.46466	0.35793	-4.09202	4.27625e-05	0.0129385	Similar to Collagen alpha-2
Sjc_0001112	10572.7	-1.38373	0.359811	-3.84572	0.0001202	0.0261601	Similar to sls: Titin
Sjc_0005376	24938.5	-1.38232	0.278589	-4.96184	6.98284e-07	0.000576211	Fibrillar collagen chain FAp1 alpha
Sjc_0006159	8965.48	-1.33815	0.286105	-4.67712	2.90936e-06	0.00176055	Similar to Mlp84B: Muscle LIM protein Mlp84B
Sjc_0000685	19195.8	-1.33258	0.31678	-4.20665	2.5918e-05	0.010044	Similar to Collagen alpha-2
Sjc_0007743	13674.3	-1.27981	0.279214	-4.5836	4.57044e-06	0.00244034	Similar to Myosin essential light chain%2C striated adductor muscle
Sjc_0000011	10706.1	-1.23513	0.311379	-3.96664	7.2892e-05	0.01946	Similar to Cnn3: Calponin-3
Sjc_0008319	1355.16	-1.21015	0.17034	-7.10428	1.20949e-12	1.09785e-08	Similar to SPON1: Spondin-1
Sjc_0006493	29572.1	-1.14048	0.193787	-5.8852	3.9758e-09	7.21767e-06	Similar to Col5a2: Collagen alpha-2
Sjc_0000808	22556.9	-1.10738	0.237711	-4.65849	3.18531e-06	0.00180707	Similar to Col5a1: Collagen alpha-1
Sjc_0002134	13334.9	-1.05423	0.257124	-4.10008	4.13009e-05	0.0129272	Similar to Col5a1: Collagen alpha-1
Sjc_0007693	379.263	-1.04716	0.262144	-3.99459	6.48074e-05	0.017826	Similar to SPAN: Protein SpAN
Sjc_0009480	20887.4	-1.04404	0.270821	-3.85511	0.00011568	0.0261601	Similar to Tropomyosin-2
Sjc_0007493	707.558	-1.04046	0.269435	-3.86163	0.000112632	0.0261601	Similar to PDLIM7: PDZ and LIM domain protein 7
Sjc_0007803	2709.18	-1.02663	0.262308	-3.91382	9.08465e-05	0.0224113	Kazal-type serine protease inhibitor domain-containing protein 1
Sjc_0008534	1835.45	-1.00307	0.260944	-3.844	0.000121045	0.0261601	Similar to vat1: Synaptic vesicle membrane protein VAT-1 homolog

## Sheet: up expression（Female）
SYMBOL	baseMean	log2FoldChange	lfcSE	stat	pvalue	padj	Annotation
Sjc_0002772	28.0582	2.02794	0.482952	4.19904	2.6805e-05	0.010044	Similar to Kif28p: Kinesin-like protein KIF28P
