# Supplementary material for: A new ferritin SjFer0 affecting the growth and development of Schistosoma japonicum
Source: Parasit Vectors. 2022 May 24;15:177. doi: 10.1186/s13071-022-05247-1 (PMC9128280; doi:10.1186/s13071-022-05247-1)
Supplement: Supplementary file 7 — Additional file 7: Sequences S1. Sequences of the differential expression genes. [file 13071_2022_5247_MOESM7_ESM.fasta]

>Sjc_0002772-RA
ATGTCCGAAGAACAAGTAAAAGTAGCTGTTCGAATAAGGCCCTTCAACAAGCGGGAAAAAGAGCGTAATG
CAGAGTTGATCGTGTCTATGTATGGAAGTACAACTATGATTAAACACCCTGAAAATCAAAAGGACATTAA
GCAGTTTACATTTGACCATTCATATTGGTCACACGACGGTTTTAAAACTGGAGCCAGTGGTTTACTGGTA
CCAGATGGAAACAATTCAGCCTACGTTAGTCAACAACATGTCTTTGATGATTTGGGTCGCGGATTGCTTG
AAAATGCATTCAAAGGATATTCATGTTCATTATTTGCCTATGGACAAACGGGTTCTGGAAAATCTTATTC
CATGATTGGCTATGGTCCAAATAGAGGCATTGTACCAATTATTTGTGAAGAGCTATTTAACAAAATTGAC
AACAATAGAGATTTCGATAAAAAATTTCAAGTTACTTTATCTATGATGGAAATATATAATGAGCAAATTC
GTGATTTATTAACACGAGATAAATTACTTCAAATGAATTTGCAAATAAGACAATCGCCAGTCCACGGATT
CTATGTGCAGGGTTTAACACAGATACCAGTCGGATCATATGTTGAAATTGAACAAAGAATGAAACAAGGC
ACTGCGCGTAGAACCGTAGCGGCAACAAATATGAATGAAACGAGTAGTAGAGCTCATACTCTAATCACCT
TGACATTCGATCAATTCCTTGGGACTGAAGAAACGAAATTATCAAGGAAGCGCTCAATAATAAATTTAGT
TGATTTAGCAGGTTCTGAAAGAGCTGACAGTACAGGAGCAACTGGTGATCGCTTAAAAGAAGGTGCGAAA
ATCAACCGTTCTTTGTCAGCACTAGGTAATGTGATATCCGCATTAGCTGAAAATAAAAAGATTGTTCCTT
ATCGTGATTCAGTACTAACCAAACTGTTGCAGAATGCTTTAGGTGGGAACAGTAAAACAGTTATGATTGC
TGCAATATCACCTGCGGATATTAATTACGATGAAACTTTGTCAACATTGCGTTACGCAGATAGAGCTAAA
CAAATTAAAAATACAGTTTTAATTAATGAAGATCCAATGGAATCCTTGATTCGTGAATTAAAAGCAGAAA
ATGAACGTCTAAAGAAGTCATTGAGCTCTATTGAGCTGCCTTCGTCAGTTGTCGTTGAGAATTTAACACC
AACAGAAATAGAAAAGCTTAAGGATTCAATGCGAAGAGAAATGATGGAACAGATGGAAATCAATCTAACT
GAAATGGAAGCCCAAAATCAAGCCAAATTTGAAGAAAAATTAAGACAAGCTCGTCAAGAAATTACTCAGC
AAACTATTCCGATTACCAAGCAACTAGGGGATTCGCGTGTTGCAGTAAAATCAAAACCATACTTGTCGAA
TTTGAATGAAGATCCACAATTATCTGGAGTTATCGTCCATGTTTTATTTCATAAACAGACTGGAATTGGA
CGTGAACCTCCAAACGAAACACAGTCAAACCAAAAGTCTGCAAAAATCTATTGGATACAAATGAAAGGTT
TATGTATGGTTGATGAACATGCCTTATTAATAAGACACGGAAAAACTGGTGCGGAAGTAGAATTACGTGC
TTTACCAAATGCTATTAGAATGACAAAAGTAAATGGTGTTCCAGTGAAGAATTCCGTTACACTTCAACAT
AAAGATCGCATATTATTCGGATCACATCAATTATACGTATTCTGTAACCCACTCTCAAAAGAATATGCAG
ATGAGTTAAAATCCGGTAAAGAGCCAGAAGTAATTGATTGGGAATTCGCTCAACGTGAATTAGCTCAGGC
TATAGGTTTTGAACAATTTGGCAATAAGCCTAAACAGAAGGAAGAAGCAATATTACAACAACAGTTACTT
GAACTATTGCCGCTGATAAATGAAGTTAATGCCATAGCAGAAGAACTGAACAAACAAAGAAAATTTGAAG
TAATTTTATTGCCACCTACTGCACAAGCCTTTAAATATGGTGAATTGAAGCGTACAAAAGTTATGATTCG
CATGAAATGCACGAATACGGGTCATATGTGGTTGTGGGATAGAGGTAAATTCATGACAAGAAGATTTTTA
ATGCAGGATATGTATCAAAAATATTTAAATAAACAATTAGAAGATTATTCACAAGAATGTGATCCATTTT
GGGAACCATTAGAAGATTTATTTATTGGTATAGCACCAGCATTTCTCCGTGCATTAGCTTATCGTCTCGA
TGTTAATGAAGAATTAAAAATCATGGATTTTATTGGTGATGAGTTAGGAACTGTTAATGTTAAGCTAATA
CCGTGTTCATCATCTGCATTACCTTCAAATAATACTACTTCGGGAAATACAGATGTTGCGTTTGTTGAAG
ATCCTAGAGAATTAATTGGAAAACCATTTAATTTTAAGATTATGTTGAGTTCACCAAATTTATATGACTC
AGAACAAAATAAATGCAAGTTTACAGTGTATTATCGTGTATTTAAAGAATCAGAATTGACAAAAGTTAAA
ATGGAACCTAATGAACTACATACACGTTCATATTCAATAGATCAAGTTACCTTAGAACATTTAGATTATT
TTCACACAGAATTTATTTGCTTCATGATTTATTGTTCACAATATGAAAAAGACGCTAAAAAACACCACGA
TGAATTTGTTTCACTTGTTTACTTAAAGTGTAAACCACATTGTTACCAATTGCATGTTTTAACAATCCTT
ATTAAAGTCTTTTTACACACTTTCGACAAGGCTTATTCATCTGGTTCGTTATTTCCAAGACGTTATTCTC
ATTTATCTGTTGAAGAATTAAATGATATAAGTAAATTGAAAACAGAATTAACTATTCTACAAAGAGGATT
AGATTTGTTTATCGAAAAAGATAAACAATTAGATGTCTTGCCTATCCATGAAGACGAAGAGCGTAAAAGA
AAATAG
>Sjc_0005644-RA
ATGAATTCATTAAGTTTAACGATTGTACTACTCATAAATATGATTACATTACAATCATGTTTATGTTTCA
ACACTGGAGGATTTCAACAAATCAACCAATATGGACGTCATTCATTGAATCAATCAGTTATTCAACAATC
TGTTGTATTAGCTAATAAAATGTTCAATTCATTACATTGGTTTACTTCGAATGATGTCACTAATACAACA
ACACAAATTGTTGCTGGTTTAATGTTTCGTTACAATTTACATCTTGTACAAACGAATTGTACAAAGAAAT
CTGTATTTAAACATGTTAGCAATACAAACAGTAGTAAATGTCGAAAAGATAATAAAACTGCTGGTGCAGT
CTGTAGAGTCCAGGTGTTATACCAACCATGGGAGAAGAATGAATATGATATTAAAATTATAAGTTGCCAG
TCTAAAGTGGAACCATCTCCGAAGAAGGAGAATCGTCTAAAGAAACCCATTCGTCGTTACACCAATGCAA
CATCCATGGCAAAGCATCAAAACATATGA
>Sjc_0008307-RA
ATGTGGCATAAAGTTACCTCCGTGTTTGGATCATCAGATACAACTCGTAAGTATGTTACATTAAATTTAC
TAATTAATGAATGGAAAACCGTTTGTCTTCAACTAACATGA
>Sjc_0008309-RA
ATGAATATGTACCCAGCGTTAAATCAAGAAATAATTCCACCACGCCAAAACAAAAATTTACCATTGAACA
TCACTCCACCACAAGTCGACATCACTCCACCACAAGTCGACCTCACACCCCTACCATTGGACATCACTCC
ACCACAAGTCGACGTAAGTAATTCAGTTTGGCATAATATGTCACATTCAGATAACAGACATAATCATCAT
CATCATCATCATCGTCGTCGTCGTCGTCATCATCATCATCATCATCAACACTATTGA
>Sjc_0008309-RB
ATGAATATGTACCCAGCGTTAAATCAAGAAATAATTCCACCACGCCAAAACAAAAATTTACCATTGAACC
TCACACCCCTACCATTGGACATCACTCCACCACAAGTCGACGTAAGTTATTCAGTTTGGCATAATATGTC
ACATTCAGATAACAGACATAATCATCATCATCATCATCGTCGTCGTCGTCGTCATCATCATCATCATCAT
CATCAACACTATTGA
>Sjc_0008309-RC
ATGAATATGTACCCAGCGTTAAATCAAGAAATAATTCCACCACGCCAAAACAAAAATTTACCATTGAACC
TCACACCCCTACCATTGGACATCACTCCACCACAAGTCGACGTAAGTTATTCAGTTTGGCATAATATGTC
ACATTCAGATAACAGACATAATCATCATCATCATCATCGTCGTCGTCGTCGTCATCATCATCATCATCAT
CATCAACACTATTGA
>Sjc_0008309-RD
ATGAGTATTTTTTGGATTATTTCATTTTTTCTTTTATGTTTTCATTCTGATAATTCGATTTGTTTTTTTC
GTATATTTTCGCCCTTTTTATTGAATATTTTTTTTATTTTTTTCAATTTTCTTTGGCGCTTTTTTTTATT
TTTTTTTCTGCATTTATATTTTTTTATCATGAATATCGCATTTATTTTTCAAATGTTGTCCATACCACCA
ACGGACGTCAGTTTAAAACCCACATACATATATGATGTATATGATTCTGTAACAGGGCATAAACTAAACA
CTACAAAAATGGTGAAAAAGAATTATCATACATGCGTAAGTGTTACTTACTGTTTAAAATGA
>Sjc_0008511-RA
ATGCTGTTAAGTGTGCCACCATTCAGTCGCTCAACATTACACAATATCAATACAGAAGGAATTCTATATG
AACCAACAGTTGTCAGTTCCCCTGGGTTTTCTCCTGAAAATGATGTCTACAAAATTGGAAACATGACTAG
AGATGAGAAAAATGACAAGCTTCTAGAAGTGTTATTATCAAGAACAAACGCTGAACGACAAAGCATAGTA
CGTAATTATCAAAAACTATTCAATAAGTCAATACTGTTGGAAATATCGGATATCAATATGCGATCAATGA
AATTATTCATTCAAGATATGTTAACAGATACATCAATGTTATTAGCTGATGAATTAAACAAAGCAATGAA
AACGTCAGATTTACAATTGGTGACAAGCATACTAATTGATTTCTGGGGTGATGAATTCAATCAAGTAGAA
AGTGTGTATAGAATCTATTCTAATGAATCAATTTGGCAGCACATAAATAACTCTTTCGGGGTAACTGTAA
AAAATATTTTACGGTGTACAGTTATGACAAGGAAACATGAACAGAAACTAGATTATCCGATCAAAGGTAA
AGGTGGTAAGCGGATAGTGGAAACAGGGCTTGTTACAAAGATTCATGAAATCTTGACTCGTAAATTAGCT
ACAAAGGAATATACAGCACAATCACTCGAAAAATTATTTTGTTTACTTTATCCATTTGAAATGGAAATGT
TGAATAAACAATTCAATGAAAAAACAACCGGAAAAGACTTATCGGCATTCATTGAAAACAATACGAATGG
TCTAATGCGTGATGTACTAATCGCGATGTTAAATCATTCTGTTAACAAACCAATGTACTTTGCAACAATA
ATACATGATGCGATTCACAAAAATCAAACAAATACATCGACTGTTCATCGACTACTAATATCTCGTTCAG
AAATCGATTTATATACAATCAATAAAGAATATAAAGTGAAATACGGTAAATACTTGTTAGATGATGTCAA
AAAAACATTTGATGGTATATATGGCAAATTTTTAGCAAAGCTGTTACAAAACCAAGAATTACCAAAAATC
TTTTAG
>Sjc_0008511-RB
ATGTTGTTAGATTCATCAGTTAATGTGTATTATGTTCTTGCAGAGATCATAATAATGTTGCTTCAGTTAT
ATGATAAACAAACGCCACCATTCAGTCGCTCAACATTACACAATATCAATACAGAAGGAATTCTATATGA
ACCAACAGTTGTCAGTTCCCCTGGGTTTTCTCCTGAAAATGATGTCTACAAAATTGGAAACATGACTAGA
GATGAGAAAAATGACAAGCTTCTAGAAGTGTTATTATCAAGAACAAACGCTGAACGACAAAGCATAGTAC
GTAATTATCAAAAACTATTCAATAAGTCAATACTGTTGGAAATATCGGATATCAATATGCGATCAATGAA
ATTATTCATTCAAGATATGTTAACAGATACATCAATGTTATTAGCTGATGAATTAAACAAAGCAATGAAA
ACGTCAGATTTACAATTGGTGACAAGCATACTAATTGATTTCTGGGGTGATGAATTCAATCAAGTAGAAA
GTGTGTATAGAATCTATTCTAATGAATCAATTTGGCAGCACATAAATAACTCTTTCGGGGTAACTGTAAA
AAATATTTTACGGTGTACAGTTATGACAAGGAAACATGAACAGAAACTAGATTATCCGATCAAAGGTAAA
GGTGGTAAGCGGATAGTGGAAACAGGGCTTGTTACAAAGATTCATGAAATCTTGACTCGTAAATTAGCTA
CAAAGGAATATACAGCACAATCACTCGAAAAATTATTTTGTTTACTTTATCCATTTGAAATGGAAATGTT
GAATAAACAATTCAATGAAAAAACAACCGGAAAAGACTTATCGGCATTCATTGAAAACAATACGAATGGT
CTAATGCGTGATGTACTAATCGCGATGTTAAATCATTCTGTTAACAAACCAATGTACTTTGCAACAATAA
TACATGATGCGATTCACAAAAATCAAACAAATACATCGACTGTTCATCGACTACTAATATCTCGTTCAGA
AATCGATTTATATACAATCAATAAAGAATATAAAGTGAAATACGGTAAATACTTGTTAGATGATGTCAAA
AAAACATTTGATGGTATATATGGCAAATTTTTAGCAAAGCTGTTACAAAACCAAGAATTACCAAAAATCT
TTTAG
>Sjc_0008269-RA
ATGCTGAAAGCATCACTTTTATTCATTACAATCAGTTTAACATTAATGCTTGAAAACAGTTATGGAAAAA
GCTGTCGATCAATTGGTGAGAAATGCAGTAAAACTGTATTCGACAGATGTTGTGGTGATTCAGTATGTCA
TTTAACTTCACCATTTCATGGTAAATGTGTAAAGTGTTTAAAAGAAGGCCAACTTTGCACATCAGATAAA
AATTGTTGTTCAGATAAATGTAATTGGGGGAAGTGTACTAAAGAGAAGCATTACTAA
>Sjc_0008269-RB
ATGCTGAAAGCATCACTTTTATTCATTACAATCAGTTTAACATTAATGCTTGAAAACAGTTATGGAAAAA
GCTGTCGATCAATTGGTGAGAAATGCAGTAAAACTGTATTCGACAGATGTTGTGGTGATTCAGTATGTCA
TTTAACTTCACCATTTCATGGTAAATGTGTAAAGTGTTTAAAAGAAGGCCAACTTTGCACATCAGATAAA
AATTGTTGTTCAGATAAATGTAATTGGGGGAAGTGTACTAAAGAGAAGCATTACTAA
>Sjc_0005645-RA
ATGAATTTATTTAGTTTAACGATTGTACTACTCATAAATATGATTACATTACAATCATGTTTATGTTTCA
ACACTGGAGGATATCAACAAATCAATCAATATGGACGTCATTCATTGAATCAATCAGTTATTCAACAATC
TGTTGTATTAGCTAATAAAATGTTCAATTCATTACATTGGTTTACTTCGAATGATGTCACTAATACAACA
ACACAAATTGTTGCTGGTTTAATGTTTCGCTACAATTTACATCTTGTAAAAACGAATTGTACAAAGAAAT
CTGTATTGAAACATGTTAGCAATACAAACGTTAGTAAATGTCGAAGAGATAATAAAACTGCTGGTGCAGT
CTGTAAAGTGCAAGTGTTATACCAACCATGGGAGAAGAATCAATATGATATTAAAATTATAGGTTGCCAG
TCTAAAGTGGAACCATATTCGAAGAAGGAGAATCGTCTCAGGAAACCAATTCGTCGTTACACCAATGCAA
CATCCATGGTAAAGCATTAA
>Sjc_0002020-RA
ATGAAAATGTTGTCAATGTTTCCAAAAGACCTGAGCATTCGATGCCTAAATATGAAGTTCTGTGGACAGA
AGAGTTACGTCCTGACATCGACAAGTTTCATTACGATGATTTCATTAAATATGCTAACTTATACCATTTA
TCAATATGGGACAGACGTAATCACTTCATCAAACAGCAAGTTTATCAAGAAGGAATCTAACGTTCAAGTA
TCAAAAATTAAGGGAAGAAGATCTTTCAGCAACCAAGAATTCACAACATACAAATTTGCTATACAATTCA
GACATTCAGTTTATCAATACGATTTAGTTTCTACCGATACTATAACATCGACTATTTACTTTAGAAATGC
TTATTATAGCTAA
>Sjc_0007424-RA
ATGAAAATCATGATGTTGATGACAGTCCTGGCTACCTGGATTCTTGCTGTGTATGCTCCTATTCAAACTA
ACGGTGAGGTCAGAGATCCACTAGCGTTACACAGTCAAATTGAAGAGGGACTTAATGACCAAATTCTGTA
TGAATACGAAGCTTTTTACATTTATGATCATATGGCATCTTACTTATCTCGACCAGAAGTTGGGCTGTCA
GGTTTTGCGAAGTTTTTCCGTGAATGTGCCAATGAAGAACTAGAACATGCACGTAAATTCAGTGAATTTG
TCAATAAACGTAACTCAAAAGTTGTCCTTAAAAACATTTTAGAAAAAGATCCTAAAAGTAAACTGGCACC
TGGTGTACCGATGGAGTTCAAAAATATTCATGAAGTAATTGATACAGCGATTGGAAAGGAACTGGAAGTT
AGCGCACAAATCAATGAATTACATAAGGCAGCATCGAAGATGAGTGATGCGATTACACAAGATTTTTTGG
ATGAATTCCTTCGAGAACAGATGAATTCAGTTAGCAGATTAAGAGAAATGCGTGCTAGACTACATTTAGA
CAGTAGTGCTGTTTATTTGATGGATAAAGAACTTCGTTGA
>Sjc_0007424-RB
ATGAAAATCATGATGTTGATGACAGTCCTGGCTACCTGGATTCTTGCTGTGTATGCTCCTATTCAAACTA
ACGGTGAGGTCAGAGATCCACTAGCGTTACACAGTCAAATTGAAGAGGGACTTAATGACCAAATTCTGTA
TGAATACGAAGCTTTTTACATTTATGATCATATGGCATCTTACTTATCTCGACCAGAAGTTGGGCTGTCA
GGTTTTGCGAAGTTTTTCCGTGAATGTGCCAATGAAGAACTAGAACATGCACGTAAATTCAGTGAATTTG
TCAATAAACGTAACTCAAAAGTTGTCCTTAAAAACATTTTACTGGCACCTGGTGTACCGATGGAGTTCAA
AAATATTCATGAAGTAATTGATACAGCGATTGGAAAGGAACTGGAAGTTAGCGCACAAATCAATGAATTA
CATAAGGCAGCATCGAAGATGAGTGATGCGATTACACAAGATTTTTTGGATGAATTCCTTCGAGAACAGA
TGAATTCAGTTAGCAGATTAAGAGAAATGCGTGCTAGACTACATTTAGACAGTAGTGCTGTTTATTTGAT
GGATAAAGAACTTCGTTGA
>Sjc_0002108-RA
ATGAAAGTGAATATTAAACGATCAGAGTTACTAAATGTTGTCGTATTACATTCGGAAATGTGTAAGATAC
ATGTGAATATTAAACGATCAGAGTTACTAAATGTTGTCGTATTACATTCGGAAATGTGTAAGATACATGT
AATTGATATTTTACAAATAATTTGTTACCAACATTTGTTTTCACTAACTGATAAACTACATCTAATGTCT
AACTTGAATAATCATGTTATTATTTCCGATACCAGTCCTACAGTTACGAAGTAA
>Sjc_0002936-RA
ATGAAGCTCTATTTCGCTCTGGTTTTGTTGGTGGTATACTGTGGATTCTATGGTGAAGCAAGACCTGGTA
GAGTAAAGTGTAGCGCACAATGCTGGGAAACAGGAATAAGGTGTAAGAGTAGTTGTAGTAACAACGTCTG
CAGACGAAATTGCCAAGATGGGGTTAGCGATTGTATACGTGACGTATGCAGAGTAAGCGAGCACGTGGAC
ACATATGAAGAACACCAATTACATGATTAA
>Sjc_0008270-RA
ATGAAATACATCAATTTGATGTTAACTATCATTTTGGCATTATCATTAGAAACGTTTCATATCATTGATG
CATGTAGAGAAATTGGTGAAGTATGTTCAAAGACCGTATTTGACAAATGTTGTGGTAATACTGTATGTAA
ACTTCGTGGACCATTTTATGGAGAATGTGTAGAATGCTTGAATTCTGGGGAAAGATGCTGGAGAAATTCT
GAATGTTGTTCAGGTTATTGCAGATGGTTTACATGTCAGGACTAA
>Sjc_0006850-RA
ATGATTGCATCACATCCTAGGCAGGCAGTGATTGATACACATTGTCACTTGTGTGAATCCATTTTTGATA
AAGAAATTGACAATGTAATCAATCGTGCAATCACTGCAAATGTTAGTGGTGGTATTGTATTAGCTGAAGA
AAGAAATGATTTTTTAAAAGCGATTGATTTAAAGAAAAGATATCCAGATTGGGTTAATATCTGCCTTGGT
GTTCATCCTGTACAGAAACAAGAAGGAGTTCACGGCGGTCAACGTAGTGTTACCATGAAGGATTTAAAAC
ATACTCGTGATATAATTCTTCAATATAAACATGAAATTGTTGGTATTGGTGAGATTGGATTAGATTTTAC
ACCGACAATATGTCCAACTACTGAAATGCAAGATATACAAAAAAGTATATTTACTATACAAATTCAATTG
GCTAAACAATTGAATCTACCAGTGAATGTTCATTCACATTCGGCTGGTAAAGAAACTATGGACATATTGA
AATCTGAAGGTATTACTAAAGTACAAATGCATGCATTTGATGGTCGTCCTTCACTTGCAATGATTGGTTT
AAGTGAAGGTTATTATTTCTCTATTCCATCGAGTTTATCAAGAAGTAAACAGAAACAAGAACTAGTCAAA
GCTTTACCATTGGATCATATTCTAGTGGAAACTGATTCACCTGTATTTAATTCATCATCAACACAGTCTC
ATACTGAACCAAATGAAGCTATCAAAGTTTGTCAGCAAATTGCAGAAATCAAAGGCATAGATTTTGAAAC
TGTCTGTTATATAACAACTGAAAATGCATTTAAACTTTATGGGTCATTGAATGTTAAATGTTAA
>Sjc_0006850-RB
ATGAGGCAGGCAGTGATTGATACACATTGTCACTTGTGTGAATCCATTTTTGATAAAGAAATTGACAATG
TAATCAATCGTGCAATCACTGCAAATGTTAGTGGTGGTATTGTATTAGCTGAAGAAAGAAATGATTTTTT
AAAAGCGATTGATTTAAAGAAAAGATATCCAGATTGGGTTAATATCTGCCTTGGTGTTCATCCTGTACAG
AAACAAGAAGGAGTTCACGGCGGTCAACGTAGTGTTACCATGAAGGATTTAAAACATACTCGTGATATAA
TTCTTCAATATAAACATGAAATTGTTGGTATTGGTGAGATTGGATTAGATTTTACACCGACAATATGTCC
AACTACTGAAATGCAAGATATACAAAAAAGTATATTTACTATACAAATTCAATTGGCTAAACAATTGAAT
CTACCAGTGAATGTTCATTCACATTCGGCTGGTAAAGAAACTATGGACATATTGAAATCTGAAGGTATTA
CTAAAGTACAAATGCATGCATTTGATGGTCGTCCTTCACTTGCAATGATTGGTTTAAGTGAAGGTTATTA
TTTCTCTATTCCATCGAGTTTATCAAGAAGTAAACAGAAACAAGAACTAGTCAAAGCTTTACCATTGGAT
CATATTCTAGTGGAAACTGATTCACCTGTATTTAATTCATCATCAACACAGTCTCATACTGAACCAAATG
AAGCTATCAAAGTTTGTCAGCAAATTGCAGAAATCAAAGGCATAGATTTTGAAACTGTCTGTTATATAAC
AACTGAAAATGCATTTAAACTTTATGGGTCATTGAATGTTAAATGTTAA
>Sjc_0002903-RA
ATGGATGAGATTTTACTGACGCAATTTCGCAAAATGGATAAAGATGGGAATGGGACCTTGTCAAGAAGGG
AAATAAGACAATGTATGAAGTCAAGTGGATTCGAAGAAAGTTTTATTAAGGAATTTATTGAAACGTTCGA
TTTAGATGGCGATGGGGTGATTACTTTAGAAGAATATGAAAGAGTTTTAAACATTATTCCCCAAGAAGAA
AAGGAGGCAGCTGTTTGGAGTAATGTATTTAACGATATGGATAAAGATCATTCTGGAAAAATTTCTGTTT
CTGAACTAGTAAGTTTACTGAATGAAATGGGTTATGAAATACAAACAACTGAAATCGGCCAGTGGATGAA
TAAGAATAAAGTGAACAAAGATGAAGGCATGGATTACCAACAATTTCTTAATTTTATGCGTCGTAATTAA
>Sjc_0002903-RB
ATGGATGAGATTTTACTGACGCAATTTCGCAAAATGGATAAAGATGGGAATGGGACCTTGTCAAGAAGGG
AAATAAGACAATGTATGAAGTCAAGTGGATTCGAAGAAAGTTTTATTAAGGAATTTATTGAAACGTTCGA
TTTAGATGGCGATGGGGTGATTACTTTAGAAGAATATGAAAGAGTTTTAAACATTATTCCCCAAGAAGAA
AAGGAGGCAGCTGTTTGGAGTAATGTATTTAACGATATGGATAAAGATCATTCTGGAAAAATTTCTGTTT
CTGAACTAGTAAGTTTACTGAATGAAATGGGTTATGAAATACAAACAACTGAAATCGGCCAGTGGATGAA
TAAGAATAAAGTGAACAAAGATGAAGGCATGGATTACCAACAATTTCTTAATTTTATGCGTCGTAATTAA
>Sjc_0004028-RA
ATGAAACATCATCCATTGTACAATACCACTGAATCAATTTTCAATAATTCAAATGTAATTACTACAAATA
CGAATTCACATCTACCGTTTAATTATAATGATTTCACTAATTTTTTAACAATAATACAAAATAATCATAC
AGTGAATACTTTAACATCAACAAATATGCATTCATCTGCTTGCCAAAATATGACTATTCCGAATCCTAAA
GAATTATTCTCATTCTCTGTTAAAAATGACAATGCTTATCTAAATAATTCAGCATGTATAAAACAGACTG
ATAAAATTACACAAATACATCAAGACAATGAGATGTCATTTACAAATTTATCACAAAATCCAAATAATTG
TACAAACAATTATTTAAAATCTGATTATTGTCCTAATCAATATGACAATACATTGTATACTAATTTAAAG
GTAACTAACACACCAACAAGTGCCAATGACATATTATCATTATTGTCGTCAGTACCACCATCTTCAACAT
CTTTTGCAACAGCATTACCATTTCCATCATCTTCATTACTATGGCTTAATTGCCTAAGTGAATTATTTTC
AGAAAACCCACGGGAGTTGACTACATCAAGTTTTATTTACAAAACTTTGACAAATTTATTATGTGGCAAG
CCAGTATCACATATCATTAGTGACGACAATGAATCTATTTTGAATACTTTGAATAATTATCATAATGTGA
CCAATATTCAGAATCAATCAAAGGGCCATTCTTATTTGCATGATAAGTTTTATAGTTGTCATGATGAAAG
TAAAAACTGTGCACTGGCAACAGGACTATCAAAAATAAGCGAAAATACGACATATGCCCCTTCAGATATA
TCATTACATAAGTTATGGAATGATGATAAAGCATTAAATTATAATTCACAAATAAGTAACATATGCAATA
TGAATTGTAAAACAAATAGAGAGAGACATCACGTTGACTCAAATTATACACCGTCATTTTTACCACCACA
TATTTTTCCTTTCTTCAACTCTTTTATAAAAAATAAACTAATAGAAGAAAATGCGAAGGAATTGAATTGT
TCCGATGACAAAAAATGTTCAATTCGCCTTAAAAAAATGAGTACAACTGACCATTTGCAGTATAATTTAA
CTAGAAACTCAGATAACTTATTAAATACGAAAAGTACTACGCATGTATCTGATACACCATTAACATTCAA
TGACGGTAAATCACCATATCTAAACGGACCAAGAAATACCGAACACTTGAAACCAAAAAATAAATGTAAC
TTAAATAAATATGTACGTCTTATCAATGGAGATATAAAAGTGAAAGAAGATTTATCAGTCTCTGACTTCA
TAGCTAGTGCAATAAAATATGAAGATTTTAACAAATCCACTTGTGATAATGGTGAATTAATTGAAACTTT
AGCAAGTACGAATAATCTAGAAATATGTTGGGTAAAATTATTTCAAATTAAAAGAAATTTAAATACTCCC
AACTCATTAAGTGAGGTTACATTTATTCACTCTTCAAAGCGCCATCATTTGTTAGTTGGCAGAAATGAGA
AAAATGGTAGTAAACAAGCTTCTCGCATGCTATGGCCTCATTTCAATGCCAAAAGTTTTAATGTGGACAG
GAAACTTGTACTGAATGTTACGAATGATTATCCATTTTTTGTATATGGACATGGGTGGTCATCGATTGAT
CCGAATTTAACATGCAAACAGCAGGAATTGAACTGCAGACAACTACAAGAGGATGATATCTGTTTAGTAC
TGACCTACTGTGTTCATTCTACTGGTAGAAAGTATCGTTTCTCCACAAATAAGTCATGTTCCTATAAAAC
ATATTTGTCGGATCAAAATCATCCTGTAAATTGTAAATTACAACCAACTTCAAAATCAGTTCCATTTATA
ACTTACGATGAGATGAGCCACAGCTTACCAATAACTAGTTCCGAAAGAAAATTCGACTGTGAATTCGATG
CTCAGTTAGACGACAATCAGAAAATTCCAGTAAATTTGAAAATAGATCCCCATTATCACTCATCGACAAT
GTCATATTTTGTAGACAAAGATATTAAACAGAAACAATATGATTGTAACAAGCCTGTAATGAAAAGACCA
AAATTAGAATTACCTTATCAGAGAGTAATCAAATCAAATACACTTATGTCACATCCATTTTCTGCTTGTA
ATCTAGCCAAATCACCAGAAGATTTATGA
>Sjc_0003853-RA
ATGGCCGATGAAGAAGTCCAAGCCCTTGTTGTAGACAATGGATCAGGAATGTGCAAAGCTGGATTCGCTG
GTGATGATGCACCAAGAGCTGTATTCCCTTCCATCGTTGGACGACCTCGACATCAAGGTGTGATGGTTGG
TATGGGTCAAAAAGACAGTTACGTTGGTGATGAAGCCCAATCGAAACGTGGTATTCTCACATTGAAATAT
CCAATTGAACACGGTATTGTAACAAACTGGGATGATATGGAGAAGATCTGGCATCACACATTCTACAATG
AACTACGTGTGGCTCCAGAAGAACATCCCGTCCTCTTGACTGAAGCTCCATTGAATCCGAAAGCCAATCG
TGAGAAGATGACCCAAATTATGTTCGAGACATTCAACACACCAGCCATGTACGTTGGTATCCAGGCTGTA
TTATCATTGTATGCATCTGGTCGTACAACTGGTATTGTGTTGGACTCTGGTGATGGTGTGACACACACTG
TGCCGATCTACGAAGGTTATGCTCTGCCACATGCGATCTTGCGTCTGGATCTTGCCGGTCGTGACTTGAC
TGACTACCTGATGAAGATTTTGACTGAGCGTGGTTACAGCTTCACGACAACAGCTGAGAGAGAAATCGTA
CGTGATATCAAGGAGAAATTGTGTTATGTGGCTCTGGACTTTGAACAGGAGATGGCGACTGCCGCTTCCA
GCTCATCATTGGAGAAGAGTTATGAGTTGCCTGATGGTCAAGTCATCACGATTGGTAACGAACGGTTCCG
TTGTCCTGAGGCGTTATTCCAACCGAGCTTCTTGGGTATGGAATCTGCTGGTGTTCACGAGACCACATTC
AATTCAATAATGAAATGTGATGTGGATATTCGTAAAGATCTGTATGCCAACACAGTGTTGTCAGGTGGTA
CGACAATGTTCCCAGGTATTGCTGATCGTATGCAGAAAGAGATCACTGCATTAGCACCGAGTACAATGAA
GATTAAGATAGTTGCTCCACCTGAGCGTAAATATTCAGTTTGGATTGGTGGTTCTATTTTGGCGTCATTG
TCTACTTTCCAACAGATGTGGATTTCCAAACAAGAATATGATGAATCTGGTCCTGGTATTGTTCACCGAA
AATGCTTCTAA
>Sjc_0005375-RA
ATGATTGTCATCTATGAAAATTCTATAGAAATGTTATTTCATCTTATTATAACCAGTTGTATCATTTATA
TGATCAATGCTCAAGGTTGCACAATGGATAATGGGAGAGTTTTGTCCCCCGGTGAAGAAGTTAGATTACC
AAATTTTCCATGTGCAATATGCCGATGTGATCCGAACACACGTGAAGTAGTCTGTGAAACAGAAACTTGC
CCAACTTTACAATGCGGTGAAGATGAAGGACAACTTCTTGAACCTGCGAAGAGTCGTGGGGAACCAGCCA
GACCTCCGGCTACACCACGTACATACACTGATGAACCAAGAACACCAAGACAAACTGCTGAGCCACCAGC
TACTATACCACCTCCACCCCCACCATTAGCTGATGGATCCCCAGGACTTAGAGGACCAGTTGGTCCACCT
GGACCTCCAGGACCACCTGGAGATCCTGGTTTCGATGGCGAAAACGGATTGCCTGGAATGCCTGGCCTTC
CAGGTCCAGGACCACCTGGTGAACCAGGTGCACCCGGATTTCCAGGTGTTATAGGTGCACCTGGACCAAT
TGGACAGGTAGGAATGATGGGAGATCCCGGTCCACCAGGGAACCCTGGGTCTAGAGGACACTCAGGACCT
GTTGGTAATGATGGAAAGGCTGGACCAATAGGTAGGCCTGGATTAAAAGGGGCTCGAGGACCGCGTGGTA
TACCTGGAGTCATGGGCGAAGCTGGACTTCCTGGAGCTGTGGGTCTTCGAGGTGAACGTGGTGAACGTGG
AGAGGAAGGAATCAAAGGAGTAGCTGGTGATTATGGCCCCAAAGGACTTCCAGGACCCGTAGGACCCAAA
GGTTCAATTGGTCTTCAGGGTCAACGAGGTGAACCGGGTCCAAGAGGCTTTATGGGACTGCCAGGACCTG
TGGGAGTTGATGGAACAGATGGAGTCCCTGGAGCACCAGGTGATCCTGGAGCACCTGGCTCTCAGGGTAG
TCCTGGGTTACAAGGCCCAGAAGGACCTAAAGGCCAACCTGGTCTTCCTGGACCAAAAGGTGAAGTTGGT
TTTCCTGGATTACGTGGAGATCGAGGTGCACCCGGACCATCCGGAAATCCTGGAAAGCAGGGTGCATATG
GTCCTCCAGGAGCAATTGGTAATAAAGGAGAACCAGGCGATCGAGGGCATCCAGGTAAACCTGGAATGAT
GGGAATCAGAGGATTTTCTGGTGGAGAAGGAGAAATAGGTCTGGTTGGTGCGAAAGGACCTGAGGGTTCA
GTTGGATTGCAAGGTTCCCAGGGTTTGCCAGGACCTGAAGGTATCAAAGGACGTCGTGGTGAACGTGGCC
CATCTGGACCTGTAGGTGAACAAGGTAGCAGAGGAATACGTGGTTCTGCTGGTTTATCAGGAGCCCCTGG
GCATGAAGGTAGTCGCGGCCTTCCAGGACTGCGTGGTCCACCAGGTCCAGAAGGCCCACCAGGTGCTATC
GGACCCGCTGGTGCACCTGGAATAACAGGTGCTGTCGGTGAGAAAGGAGCCCAAGGTGATATAGGCCCAA
GTGGTCTCAAAGGCCCTACCGGACCCAGAGGTCCACTTGGATCAATTGGTCGACCAGGTATGCCTGGAGC
TGCAGGAATTCCTGGTCCACATGGTCCACAAGGAGGACAAGGTTTACGTGGTCTACCTGGTTCAGTGGGC
AAAACTGGTGATCCTGGAGCAGTTGGATCAAAAGGTCCTAGAGGTGACAGAGGACCACGTGGAGAACCGG
GACCACCAGGTCCATTTGGGCCACTTGGTGAAAAAGGTCAACGTGGGCAAACTGGAAAACGTGGTCCAAT
GGGTGCAGAAGGTCGTGTTGGTCCCGAGGGTTCTCCAGGCACACCTGGGAAACCAGGTGATCCCGGACCT
GCTGGAGAACCTGGACATATTGGTCCACCAGGACCTCCGGGAGAACGCGGAGCTCCTGGACAAATGGGTC
CACCTGGTCCTCCTGGAAGAGCTGGGGAAAAAGGAGCTACAGGTCCTGTTGGACGTGACGGGCCTAAAGG
TGAAAGAGGAGAAAAAGGTGACATGGGAGACAGTGGAACACAAGGTGTTCCTGGGCTTGTGGGAAGTACA
GGTATTCGTGGAGAAAGGGGTGAAAAAGGAGACCGAGGACCTACAGGGCCTCGGGGAGAGCCAGGCCCTA
TAGGAGCTCCTGGACAGAGAGGGGCTGACGGTCCAATGGGACATCCTGGACCCCAAGGGAGAACTGGTAA
CAAGGGAATACTGGGGATTCGCGGTTACCAAGGAGATAAAGGAACACCAGGAGACCAAGGACCACAAGGA
ATCCCAGGCGATGCAGGTATACCAGGGCCACCAGGGCCACCTGGTTCCGTTGGGATGAAAGGCCTCAAAG
GAGAGATGGGTCCACGTGGACCTCGTGGTGAGGCTGGGAACATGGGAATTAAAGGAGTTCAAGGGCCACC
TGGACCTAAAGGTCTCCCAGGATTACCAGGTCAGCAAGGAGACAGAGGTCAACCAGGTGTGCAAGGAGAT
CAAGGATCTGAAGGTTTAATCGGAGAACCTGGACCCCAAGGACCACCAGGTGAAAACGGTCGACCAGGTC
CTCCTGGACCTGCTGGTCAAACTGGACCAAAAGGTGAGGCTGGGGATCCAGGGCTTGAAGGACCAGCCGG
TTCTGATGGGATGCCTGGACTTCCAGGTCCTTCAGGTGATAAAGGAGAACGAGGAGATTCTGGATTACCG
GGTACAGTAGGACCAATAGGACCAGACGGTGATCAAGGACCAAGTGGCGCACCTGGAAAAATTGGACCAA
CTGGACCACCTGGTAATGTTGGCAAACCAGGAGAAATGGGACCACCCGGAAATGCTGGTCTGCCTGGAAG
AACAGGACTACCTGGACCTCCCGGAAAAGACGGCCAAGTTGGGAAACAAGGTCCGCGCGGCGAGGAGGGA
CCTCGAGGACCAGATGGGAATCCAGGAATGCAGGGTCCACCTGGTTCTTCTGGTGTAAAGGGTCCTCCAG
GTAGTAGAGGACCAATAGGTCCAACTGGAATAAGAGGACCACCTGGACTTGTTGGACAGCCTGGGCCACC
AGGAAAACAGGGGAGTCAAGGAAGACCTGGAAAACCAGGTCCAGACGGATTTGAAGGAAAACGAGGCCCT
CCGGGTGAAATGGGACTACCTGGAGCTCCTGGAAGCAAAGGACCAATGGGAGATGAGGGAGAGCCTGGCT
CAAGAGGTGCATCTGGTAACATGGGTCTCACTGGACCACCTGGTGATGGAGGACCTCCTGGATTGCCAGG
AAGTCCAGGTTCACGAGGGCCACAAGGACCATTAGGTGAAGTTGGTTTGAAAGGTGAAACAGGCCTACCA
GGAGTTCTAGGACCAATTGGACAACCAGGTCCAATGGGCCCACCTGGTATTCAAGGTCCACCGGGAGAAC
CAGGACCTCCAGGAAATGATGGTCCTCCAGGATCTCCTGGTTTACCTGGACCACCAGGAGAGTTCAAAAC
TGACTACACATCATTGTTTAGTCGTAGAAGAGATACAGAGGTTGGAGTGATGCAAGCTGATGAACCTCGT
AAGAGAGGGAGAAGAATACGTCGTTCTTATGAATGGAGTGATGAAGATTATGATCCAAGCAAGGAAACTG
ATCCTAATGATGAAGAGGAAGATATTTTTGAAGCATTACGACAAGTTGGCCGACTTGTGAATAGTTTGAA
TAGTGGAAGTGGGACTCAATTCAATCCTGCACGAACATGTCATGATTTAAAAAGAGATCATCCAGAGAAG
AAAGATGGTCAGTTGATATTATTTATCACATTAGTAATAAGCTCCTTTATATATTGTATTTCATTCATAT
GTTAG
>Sjc_0000684-RA
ATGAAACCTCATGATAAATATCAATGTATAAATAAATGTTTCACATATGGATTTATTCTTATAAATATAT
TTATATTATGTAATATATGTGTAACATATACGAATGGAGCAGCGACGTGTATACCATCACCAAATTGCAC
AGAATGCACCTGCATGGGAATTCCTGGACCTAAGGGTGATCTTGGAGCTCGTGGACATGTTGGTAGACCG
GGTCCAGTTGGACAACGTGGACCACCTGGTCTCCCTGGTCCAGAAGGTGAACGTGGTATACCTGGGATAC
CAGGTGATCCGGGACCTAAAGGAATAATGGGTGATAAAGGTGTTTTAGGTGTACCGGGCGTTGATGGCCT
TAAGGGTGCAGTTGGTATTAAAGGACCAAAAGGTTTCGCAGGTGAAGAAGGCTGTTGTGGTGCTAAGGGG
CCTAAAGGTTTGAAAGGTGCTCAAGGAAGTTATGGATTCGATGGGCTTGCTGGTGAAAGAGGCTTTAAAA
GGTCCAAAGATTTAATTTATTCAGGTGATAAAGGTGAACCAGCAATTGTTGATGGCATCGATGGGATTGG
AGAAATGGGACCTAAAGGTGAAAAAGGTGAACTTGGTCCAAAAGGTATTCGTGGCAGAGATGGTGCTAAA
GGACAACCTGGAATTGCTGGTCCAAAAGGTTATCAAGGACTAAAAGGAGACCGCGGTGAACCAGGTCTGA
AAGGTGAAAAAGGTGATACGCCTTCGCCAATTTCACTACCATATGCAGAACCAGGTGAGAAGGGATTTAA
AGGTGAAAAAGGTACATCTTATGACGAATCACCATTAATCAAAGGCCAGAGAATAGGAATGAAAGGTTTT
AAAGGGCTTCCTGGTCCACGCGGTGATCCAGGTGACGAAGGTCCTCCAGGTCCACGAGGAAGTCCAGGAA
TAAATGGCGTTCCAGGATCTCCAGGTCCCATCGGAGATGAAGGTTCAATGGGAAAATTCGGAAAGCCTGG
TGCACCTGGTATACCTGGACCTCCTGGAAGATTGGGGCAAGATGGTCTACCTGGGCCACCTGGACCAGCT
GGTTATCCTGGACCGAAGGGAGATAAAGGATATCCAGGGACTCAAGGACCTAAAGGTGAAAAGGGTATAA
AAGGCGAAACAACTGATGTCGATGCAATGCCTGGACCAGATGGTGATATGGGTGAACCAGGAGTGAAAGG
TGATCGTGGTGATCCAGGTACCTATGGACCGAGAGGTCTTCCTGGTGGGCGTGGGCCACGAGGTGACCCT
GGACCCAAAGGTGATCCAGGTCCTGGATACGCGCAAGTTATTATAGGAGAACCAGGAAGGAAAGGGGAAA
AGGGTGATCGTGGAGCACTAGGTCGTCCAGGTCCTGTTGGTGACCGAGGAGAAATAGGTCCTAGTATTGA
CGGTCCTCCTGGACCTAAAGGAGTTAAAGGCCAACCTGGTCTACCAGGTATACGTGGACGTGAGGGTGAT
CCTGGTCCTGCTGGAGAAAAAGGGGACTGCATTGTGTGTCCAGATGGAAGACCTGGTTCACAAGGGCCTA
AAGGTTTTCGAGGTCAACCTGGGATACCTGGTGAACCAGGCTTAGATGGTTCTCCAGGACAAAAAGGATT
ACCTGGAGCACAGGGGCGAGATGGTCTTGTTGGAGTACCTGGTCAAAAGGGTGAAAAAGGTGAACGTGGA
AATGATGGTTTACGTGGACCTAAAGGTGAACCAGGTCCTGTAGAAATAGTGAATGTAACTGTACCAGAAG
CACCTCGTGGTGATGTTGGTCCTCCAGGTCGTGCTGGAGTAGTCGGCGAACAAGGTCCGAAAGGTTTTCC
TGGTCCTAAGGGTTTGCCTGGACCTGATGGTCCAAAGGGTGATACTGGACTGCCAGGATTACCAGGTTTC
AGTGGAACGGTTGGAAAGCCCGGAAGACGTGGTGAACCAGGTCGTGATGGAGTTGTATTTGATGCCCAAA
AAGGCGCTCCAGGTATTCCTGGCAGAGATGGTATCAAAGGTGAAAAGGGCGAAAAAGGAGATAGAGGAAT
GGATAATATTGTTGATCAAATATTTGAGTATGTCAAAGGTGAAATGGGTCCTAAAGGATATCCAGGAGAT
AAAGGATTATCAGGATTCCCAGGAGAAAAAGGAAGAGAAGGTGAGAAAGGAATTGCTGGAATACCTGGAA
AACAGGGAAAACCAGGTTTCCCTGGTCCACAAGGCCCTGTAGGTGAACAAGGTGATAAGGGTTTCATGGG
CCCCAAAGGGCCGAGAGGTATTCCGGGTCCATTGGGTGAACCAGGAAGAAAAGGATTAAAAGGTCTTCTT
GGTCCAAAAGGGTTTCCCGGACCTGTTGGTGATATTGGAGATCGTGGTCCACCTGGCTTACCTGGCACTT
CAGCTGTCGGCGAGAAAGGTGAGGAAGGTACACAAGGATTTCCTGGTCCTGCAGGCAGAAAAGGACTTCC
AGGTATTAAAGGGGAAAAAGGAATTAGAGGCATAGATGGGCTTCCTGGATTAAATGGCCCAAAGGGTGAG
ATGGGTGATCGAGGGCCAAAAGGGGAAACTGGTGAGCCAGGTGAGATCTATCAAGGAATGAAGGGACCAA
AAGGTATAAAGGGCGACGCCGGTTTTCCCGGTATTGATGGTCCAAAAGGAGATCCTGGAGAAGATAGATT
CCCAACGGTTGCGTTAAAAGGGGCCCCTGGACCACCAGGGCCTCGTGGACCAGAGGGACCAAAGGGGTTA
TCAGGAAATGTAGGCTTACCTGGGAGAGTTGGTCCAATCGGACCTATCGGATTGCCTGGATTTCCTGGTG
AAAAGGGTGATATTGGCTTGCCTGGTGCATTTGGTCCTAAAGGATTATCTGGAGAACCTGGAGATGACGG
CGAAGAAGGACCGAGGGGTGAAACTGGTGATGAGGGTCCAAGAGGTCCTCCTGGAATACCAGGGCCTAAA
GGATTACCTGGTTTACTTGGTCCTAAAGGACTTCCAGGAGAACCAGGAGCGACGGGAGTTGGAATTAAAG
GACAAAAAGGCTTACCAGGACTTAAAGGCATTAAGGGTTTCCCTGGCGAACCTGGAGATGATGGAATACC
GGGAAGTAAAGGTGTTCCAGGCTTAGCCGGTATAGCGGAGAAAGGTGAAAAGGGTGAAAAAGGATTAAAA
GGTGCTCAAGGTCTACCAGGAGTTAAAGGGAAACCTGGCCAAATGGGTCCATTAGGTGAAACGGGTGATC
CTGGTCCAATTGGTCCAATTGGTGAAAAAGGAGATCATGGAGTATCTGGTCCAGCTGGCCGACCTGGACG
AAATGGTGCAGTTGGTGAACCTGGTGATTTAGGACCGCGAGGACTACCTGGACTACCAGGACCGCTGGGT
GATAAAGGTGAAAAGGGCTTACCTGGTACAACTATTCGAGTAGCAGATGTTGGTGCAAAAGGCGAGAAAG
GTCAACCTGGTGTAGCAGGCCCACCTGGACCCAAAGGTATACAAGGTCCGAAAGGTGATCTAGGAATTCA
GGGAATTACAGGCAAAGATGGTCTACCCGGACAACCAGGGCCTATGGGTCCGAAGGGAGAAAAAGGTATA
CCTGGACCAGCAGGGCCACAGGGAGCTGAAGGTCAGCCAGGTTTGAAAGGTCCTAAAGGATTTATTGGTC
CCAAGGGATTCCCGGGATCAATAGGTCCTCCTGGAGAACGTGGGTTAACTGGAGATCGTGGCGAAATAGC
GAAATCTCCAGTTGGGCCAAAAGGAGAGCGTGGTTTAGTTGGGCCACCTGGAGTTATGGGTCGTAAAGGT
GAACCAGGAGAAACTGGAATGAGAGGAGCTCCTGGTGAAGTAGGTGACCCTGGTCCAGATCTATTTGGAG
CACCTGGGGAGAAAGGAAGTCCTGGGCTTACTGGTAGACCTGGAGTTCCGGGAATGAGAGGGCCTAAAGG
GATTAAAGGTACTTCACCGAGAGTACCTGGGGAACCTGGTCCTAGGGGACCTGATGGACCACCTGGTATC
AAAGGAGAACGTGGACCTAAGGGATTTGATGGGTCTATTGGTAGAAAAGGATTGCCAGGTTTAAAAGGTG
AACAAGGCACCAAAGGATTTCCTGGTCAGTCAGGTAGACCTGGTACTATTGGGGAAAAAGGTGACAGAGG
ACCTGTGGGGCTTCCGGGGGATAAAGGCAGTAAGGGAATAAAAGGCGAACTAGGCCGTCCAGGTATACAA
GGTCCTAAAGGTGATAGTGGTGTCGCTGTTATGGGATTAAAGGGGGAAAAAGGTATACGAGGAGATGATG
GCTTCATGGGTCCTAAAGGTTTGCCGGGAATTGATGGATCTCCTGGTGCTCCTGGTCAAAGAGGTGAACC
TGGGGATGTTGGAGAGCCATCACCAGCAGGTCCTAAAGGTTATCCAGGTCCTCCGGGTGAGAAAGGATTT
ATGGGTCCAGAAGGGCCGAAAGGTGATGTTGGTCCAGTTGGAGAGCAAGGAGCACCGGGAGGCATCGGAG
ACACTCGTGGTAACACTGGCCATTTATTCACCGTTCATAGTCAGACCACACGTATTCCTTCCTGTCCATC
ATCAACTCGTAAATTGTGGGATGGTTATTCATTTTTAAGTATGACTGGTTCAGACAGAGCGCACGTCAAT
GATTTAGCTAGTCCTGGGTCATGTCTACAATTATTCAATCCAATACCATTTATGTTTTGTGAAAAACAAG
AAAATTGTTATTATGCACAACGTAATGATCGAAGCTATTGGTTAAGTACAGAAGAAGAACCCATGATGTG
GAATCCAGTTCCTGCAAATGAAACTCAAAGACATATAAGTCGATGTGCAGTTTGTGAAGCACCTAGTAAA
CTTTATGCTTTCCATTCACAAACTCTGGAAATTCCTAGATGTCCTGATGGTTGGTCTACTCTATGGCCAG
GAAGTAGTTTCCTAATGAATACTGGCTATGGTGCACAAGGCGGGGGACAACAGTTGGCATCTCCAGGTAG
TTGTTTACCACAATTTCGTTCACATATGTTTATTGAATGTACTGCTAAAGGTTTATGTGGATTTTTTGAA
GAACATAAAAATTTCTGGTTACGTGTTATGCCTAGTTCTATGGATGAACATATGTTTGGTATGGTTATGG
GTACTGTAATCAAAGTACGTAACAGTCAAGATTCAGTTAGTAAATGTGTTGTTTGTATGAGAACACAACC
ACTGTCAACTTTATTTTATTTAAATTAA
>Sjc_0001112-RA
ATGTCAACTGTAGCTATGCCAGCAACTGTTTTTCAAGCATCTACTCCTGGAAATCCTCCACAAATTTTAA
GTCCATTATGTGGTGGCGGTGAAGTTCCAGAAGGAGAACCTGTTCATTTAGAATTACGAATTGATCCTCC
AGGTGATTTGCAGGTACAATGGTTTAAAGATGGTGTTGCATTAAGTGCAGGTTCTCGTTACAATACTATG
TGTGAACGTGGTTTAGCCTCATTAGATGTAATATATACAATCCAGGAGGACAGTGGTACCTATTTTTGTG
TGATATCGAATCCATATGGACATGCTCAAAGCGAAGCAGTTCCTGTGAATGTTATACCTGAAATTGATCC
AAATCAAGATCATTTAGATGCACAATTTGCTGATCTATATCAAGCAACTAGTGCACCTATAAAAGAATAT
GAACGTGATCAGAGAAGTCAGCCAAAGAGTGCACCACAATTTTCTCAGCAACCGGTGATTAGTAGTAGTG
ATGTTCTTGAAGGTGAACCTGTGAGAATGGAGGCATACTTAAATACGACAGGTGATTCAACACTACAAGT
TGATTGGATGAAAAATGGACAACCAGTTGGTACAGGAAGTCGTTTTAACGCCATCCTTGATAGAGGTTTA
GTTGTCCTGGAAATTGGTTATTGTCTGGTCGATGATAGTGGATTGTATGTTTGTGTAGCTACAAATGCAC
TTGGACGCACAGAGAGCCAACCTGTGGAACTAAGATGCCAACCAGAAGAACGAATTGTTACTACCTCTAT
CCTGGATCAGCAATCAATAAATCATTTGAAGCAATTAGAGGAACCAGGAGAAGATTTCGATCATAGTGCC
AATGCAACAATTCAAGGTATATCCCCATCTTTCAAGGCCAATTTAGAACCTGCTACGGTTCAAGTTAATG
AGGATGAACCTGTAATTTTCTCCGTACCGGTTGACTGTGGAAATGGAGATCACGTGGTTATTGAGTGGAA
ACGTGATGGTCAGGTTGTTAAAACAGGATCTCGAATCACTGGAAGTTTAGAGCTTGGAATAGCCAGCTTA
AAAATTCATTATGCCCAGCCGAATGATACTGGAGCATACACTTGTCATATTTCTACAGAATATGGATCAG
CTGACTGTGGTCCATCCAACTTATTATGTGAAGCTACTGGTAGTATAATCGCTGCAAGCCAACTTCCAGG
TGATAAAGAAAAAGGTCTACTAGCGATTGAAGCGATAGAAGCGAATTTGCATGCACCACGCGGTACAGTA
TGGGAAGATGAAAGTCCACATGAAGCACCTGTTATTATTCAACAACCACAATCTGTTGGTGAAATTGAGG
AAGGAACAGCCATTCATTTTGATGTTCAGGTAGAACCCGCTTCTGATCCTTCACTTATTGTTGAATGGTT
TAAAAGTGGCAATTTATTAACAAGTGGAACAAGATTCAAAGTTGCATATGATAGAGGATTAGCCACTCTA
GATATTTTGTATACTATTCCTGAAGATAGCGGTGAATATTGGTGCCGTGTAGAGAATAAAGCTGGTCAAA
TGGAAAGTAATCATGTACAAGTTTTATGTAACGCCAGTGCGTCTGTAATCACACACAGTAATCTTTTACA
AGGTACAGAGGGCTACAATTTAATAAAAGCTATTGAAGAAGTTGAACAGATTGACGGAGATGAATATAGA
TACATAGAGGACGAAGAGGTTGATTCAGCTCCTCATTTTGATGTCAAGCCTCAAGCAGCTACTATAGGTG
AAGGTTCCCCAGTTAAATTTTTAGTACGTGTTAGCGGTAAACCAACACCACAGCTTACTTGGTATCTCAA
TGACGAACCAATTGAACAAGATTCGATTACGAAAATCTATAGTGATGGTGCAATAAATTACTTAGAAATG
AGTCGTTGCCATGCTTTACAAGGAACTAATAAGCTACATGTTATTGCACAAAATCAATTAGGAAAAGCTG
AAGCTGAAACGGTTCTTACAGTTGTATTGGCGGAAGATTTCAGACCGGATTTAAAACATGTTAAACCAGA
AAATCCTTACAAAAAGATGGTTGGATTACGTAAAGTAGACTGTTCACCAGAATTAAATAAAGCGTTAACG
AGAACTAAACCGTCTGCTCAAACAATTTTAGAAATGGAAAGAGGTTCTGAAATGAAAGCTCGTACTTATC
GTTCACCAGAGGTAGTCGAGGCAGAGAAAATGTTGGATCAACTTGCTTCGAGTTTAAGAAAATCTGAACT
TAAACGACCATTGGTAAATGGTAGCCATCAAAATGATGCAGCATAA
>Sjc_0005376-RA
ATGTATTACATTCAATTTTATTCAATTAAAATATTATTCTTTCTAATATTTACATTATATTTAATACAAG
GTGAACGAGTTCGAAGATTAAAGCGTCAAGCTGAAGATGCACCCAGTTCTGGAGTAAAAGGTCCAGCACC
GTTTGGTGCAACAACATATCGAGTTGGTGCGATGGGGGTTCAAGGAGAACGTGGACCTCCAGGACCACCT
GGACCAGATGGTCCACCTGGTCCATTAGGTTCACCAGGAACACCGGGGAAGACAGGAGCACCGGGGATTC
CTGGACCAATTGGATTGCCTGGGCCTCCAGGTGCCGATGGAAAACCAGGTCGAGATGGTGAAGCTGGAAA
TCCAGGTCCATCGGGTGAAGTTGGCCCCCCAGGTCCGTCAGGGCCAACAGGGCCACCTGGATTAAAAGGA
CCGCTTGGATTGAAAGGTAAAAAAGGTGAAAGAGGTGACCCAGGAAGAGATGGTGTTGAGGGCGTCCGAG
GAGACATTGGTGCCCCTGGTCTAATGGGACGAACTGGTGCTAGGGGGGGAGTTGGACCGGCTGGTCCATC
AGGTACACCTGGGCAGGTTGGCCCTGCAGGGGCAGATGGTGTTCCGGGCGCACAAGGTCCACCTGGCCCA
CAGGGACTTCCAGGGGAACCAGGTGCTATTGGTCCAACTGGTGATCAGGGAGAAACAGGTGAAGTTGGAA
TACGTGGAGGAGTTGGTGAGCCTGGTAAACCTGGACTTGATGGAAAACCAGGACGACCTGGCGAACAAGG
AATTCAAGGTCCACCTGGAAAAGATGGTATACAAGGACAAAAAGGTGACATAGGCTTTCGAGGGGCATTA
GGTCCAGAAGGTATGCCAGGTCCTCGAGGAGCACCTGGCACAGCAGGTGTTATAGGTCCCCGTGGTTTAC
CAGGCCCTGTTGGTGAAGTTGGAAAACCTGGTATCCCTGGTTCTCAAGGACCTCCAGGGGCAAAGGGATC
TGCGGGTGCAGCCGGTTCTCCTGGGGCTCCAGGTAGACCAGGAATTGACGGAAGACCAGGTGTTCCAGGA
CCTGCTGGTAAAAGTGGCTCAATGGGAAAAACCGGACCAAGAGGAGAGCCAGGTCAAGCTGGACAAGACG
GTAAACCAGGAAGAATTGGTCCTCCAGGACCACCAGGCGAAAATGGACGAGATGGAGTTCCAGGGGCCTC
TGGTCCACCCGGCCCACGAGGTCAGCCAGGTAAACCGGGGTCAAGTGGCCATCCAGGAACTACAGGATCA
AGTGGGCCACCAGGGCAACAAGGTGATATTGGACAACAGGGTCCTCAAGGTGAACGGGGCCTTCCTGGAC
CAGTAGGTCTACCTGGTCCCAAAGGAGAAAAGGGCGAGAAGGGCCCACTGGGTGAAGCTGGTGCTCTCGG
TGATGCAGGTCCGCCAGGACCCCAAGGAAAACAAGGACCAATCGGTGAAAAGGGCTTTCCAGGTTTGATT
GGAAATGTCGGTTCTCCAGGTTTACGAGGACCACGTGGAGATCCTGGGCCGTCGGGTGATCCTGGAAAAG
ATGGAGCACCGGGAGTTGATGCGCCGGATGGTGAAATTGGTGCAGCAGGACCCGAAGGACCACAAGGCCC
TGTAGGTCCAGCAGGTCTTCCAGGACAGAGAGGTTTGCCTGGCACCAAGGGTGAACCTGGTAGTATTGGA
CCAATTGGAATACCTGGGCGAATGGGAGTTATGGGAATACCAGGGGCACCTGGACCCGCTGGACCGACAG
GCCCACCAGGTTTCAAAGGTGATCGAGGTATTCCGGGTGCACACGGAATTCCTGGAAAAGATGGCCAGCC
AGGAAGTCCCGGACCTGTTGGTCCAAGAGGCCCACCTGGTGCAATACATATGAGTGGAAGGTCAATCGGG
ATTATGGGACCACCTGGACCACTTGGAGATAACGGTGTGCAAGGAGAGGCTGGAGTTCCTGGAATGCCTG
GACAAAATGGTCCCGTTGGTCTTCAGGGACCAAGTGGAACACCTGGAAAACGTGGACCACCTGGTGCAGC
TGGCCCACCAGGAAGCCCAGGTGCAAATGGACGTGCTGGAATCAGAGGTCGCCCGGGAAGCCCAGGTCAG
CTTGGTGGACAAGGTCCTCCTGGTGTTCAAGGTCCTGCAGGTGTCCCGGGTACTAGGGGACCTCAAGGTC
CCCGTGGTCTACCTGGCCGCCAAGGCCCTCAAGGCATCCCGGGAAAGGCTGGATTAAGTGGTCCACAAGG
TGAAACCGGTCTACCCGGTAAACCTGGAAAACAAGGTCCAACAGGATCACCTGGACAAGCTGGCAAAGAT
GGTGACCCTGGGGAACCAGGTCCTCCTGGAGCAGTTGGTGAACCTGGGGATGTCGGTAGTCCTGGAGCGC
CTGGACGAGACGGACCTGTTGGAATGATTGGAATGCGTGGATCATCAGGTGGACCTGGACCAAGAGGACC
ACCTGGTCCACCCGGTCTAAGTGGTCCACAAGGAGCAGCTGGACCGACTGGACCCCAAGGTCCTCAGGGG
CCAAGAGGAGCAAAAGGAGTCAAGGGACCACCTGGATCAGAAGGCCCCGAAGGACCACCGGGCGAAGATG
GAGAACAGGGACCTGAAGGGTTAGCTGGACCTCCTGGTGAGCCTGGGCTTGATGGACAGCGAGGACAACG
TGGAGCTCCAGGACCAATAGGTCCGATTGGAGAAGTGGGACAACCTGGTCAGGATGGCCGTCCCGGACCA
CAAGGGGAACGTGGTGTTTCTGGTAAACCTGGACTCCCGGGACCGCCTGGGGCGAAAGGAGCTGCTGGGG
ATGCTGGCCCAGATGGACAAGATGGATCAAGTGGTCTTCCAGGGAGCCCAGGTGGTCGAGGTCATCCCGG
GTGGTCCGGGCCACCTGGACCGCCCGGTCCTCCTGGTCCTGATGGTGTTCGCGGAGATCCTGGTGAGGTC
GGTTATGCTGGGAATCCAGGACCACCGGGTGATAGTGGGCCTATTGGGGAAAGTGGGACTAAAGGTCCGA
AAGGGCAAAGGGGAGAGACAGGGTTACCTGGTCCACCAGGTCCTTCAGGTAGAGATGGGTCTTCTGGGCC
TCCTGGACCGATGGGGCCCCCAGGACCACCTGGACCACCTGGAATGCCATCTGTACAACTACCAACAATC
AGTCGGGGTACAAAAGCTGGCAATATCTATGCAGATGATCCATTAGCAGGAAGAATTATGGGAACATATG
AGCCGACAAGACCAAGAGGAACAAGATCTGCACCTGCTTTAACATGTAAACAATTAGGTGAATATAATAA
GAATCTACCTGATGATTATTACTGGATTGATCCAAATGGAAATGAAATTAATGATGTTGTTCAAGCCTAT
TGTAAATTTAAAACAAGTGAAACATGCATTCGATTAAAACAAAAAGTATCGAATTCAAACTATCGTGAAA
ATGAAAATTCAACTGAACAAGAAGAAAGAGAAGGAAATAATTTAGGAAATCAATTTTATAAACTTACATA
TGAATTGGAAGGAAGTCAATTGGAATTTTTAAAACGTCAAAGTTTACTAGGTAAACAAGAAATCTATGAA
GAATGCACAAAGTCAAATGAAAGATCATTGTTAATCACACAACCTATTACATTATTTACTGACAGTGGAA
ATGAACTTATATATGGTCATCCTTATCTTGGATATGAAATTGTGCAGAATACATGTCATGTTTCATCAGA
ATTAAAAAAGACCGCTTTACTAATTAAAGGTAAAACAAATCAATTTCCAATACGAGGTATTCAATTATTC
AATACAAAAATCTTACATAATTCATTTCAAATTGGTGAAGTATGTTTTCAATGA
>Sjc_0006159-RA
ATGCCTTCTGAAATTTGTCCAAAATGTCAAAAAGCTGTTTATGCTGCAGAAAGAAAAATAGCTGGTGGTA
AAGCATGGCATAGTATGTGCTTAAAATGCGGTCTGTGCAATAAAATGTTAGACAGTACAACTGTGGCTGA
GCACGAAGGAGAAGTTTATTGTAAAACTTGTCATGGTCGTAAATTTGGTCCTAAAGGTTATGGATTCGGT
GGAGGTTCTGGTGCATTGAATATGGATACTGGAACTCATGTTGGTAATAAAGAAACAGAAATGTCAAATA
AACCTACAGCTGCCGGGATGGGTGGTAAAGTTATATCACCTGAAGAAGGTGGTTGTCCACGTTGCGGTAA
ACGAGTATACGATGCTGAAAAAGCTATTGGATGTCCAAGTGGATTGAATAAAGTCGATTTCATACTTTAC
TTTTCAGCTTGTTATGGAAAAAACTTTGGACCAAAAGGTTTTGGTTTCGGTCAAGGTGCTGGTGCATTAA
ATATGGGTTAA
>Sjc_0006159-RB
ATGCCTTCTGAAATTTGTCCAAAATGTCAAAAAGCTGTTTATGCTGCAGAAAGAAAAATAGCTGGTGGTA
AAGCATGGCATAGTATGTGCTTAAAATGCGGTCTGTGCAATAAAATGTTAGACAGTACAACTGTGGCTGA
GCACGAAGGAGAAGTTTATTGTAAAACTTGTCATGGTCGTAAATTTGGTCCTAAAGGTTATGGATTCGGT
GGAGGTTCTGGTGCATTGAATATGGATACTGGAACTCATGTTGGTAATAAAGAAACAGAAATGTCAAATA
AACCTACAGCTGCCGGGATGGGTGGTAAAGTTATATCACCTGAAGAAGGTGGTTGTCCACGTTGCGGTAA
ACGAGTATACGATGCTGAAAAAGCTATTGGATGTCCAAGTGGATTGAATAAAGTCGATTTCATACTTTAC
TTTTCAGCTTGTTATGGAAAAAACTTTGGACCAAAAGGTTTTGGTTTCGGTCAAGGTGCTGGTGCATTAA
ATATGGGTTAA
>Sjc_0000685-RA
ATGTTCAATATTAATGGATTATTCAAAGTGAGCCCAATACAACCATCATTTTATCTAATTGGATTTCATC
TTGTAGTAATTATTCAATTGGTGAGATCTCAGTCAGATTTAGATCGATGTGCAATTGTTTGTGCTCCGGA
TAAGTGTCAGTGCGTCGGACCACAAGGAATCCCGGGACAACCTGGTCCAATAGGTATACGTGGTCCGGAG
GGAACAGTTGGTGATCCTGGTATAACTGGACTTCCTGGATCAGTAGGTGAAAAAGGTGATCAAGGAATTC
CTGGTGTAATAGGTCCAAGAGGTGAAAAGGGCTTACCTGGTCAACCAGGTTACGCTGGTAATGATGGTGA
TCCAGGTCATCCGGGTATGCGAGGATCGAAAGGTGATAAAGGAGATAGTGGATGCGATGGTGAATCGGGT
GAGTATGGTGAACAAGGTGAACCTGGTGCATCAGGCATAGTAGGCATACCCGGTGAACCAGGAGTTAAGG
GTCCTAAGGGATACACAGGAGGGTCAAGACAAGGATTGATGGGTGAAAAAGGAGAGCAAGGTGAAATAGG
CCAACCTGGAGAGGATGGTTTACCAGGGATTGATGGAGAAGATGGACTTCCTGGTCCACGTGGACCTCAA
GGGGAATCAGGTGCTGTAGGTCTGATGGGGGAATTCGGTCCTAAAGGTGAAAGTGGAGTATACAATTATA
CAAACATAATCCCTGGAGATCGTGGTGAACCAGGACCACGCGGACAAGATGGTCAACCTTGTGAAGATAT
GGGCCGTGAGTATACAGAAGAAGAAATAATTAGTTTTACAAGGGGTCCAGCCGGTGATATTGGTTCATTG
GGACCTAAAGGTGACAGTGGTGACCCAGGTGATGAAGGTGATATGGGTTTACAAGGTGAACAAGGACCAG
TTGGTGATAAGGGAGAAACTGGTGAACCAGGACAAGATGGTGACCCTGGAGAAGAAGGAGACGTGGGACC
GATCGGACAACCAGGTAATCTAGGCGCAGATGGTCCACCTGGTCCAGAAGGTCCGATCGGTGAGAAAGGT
GATCGAGGTCCACATGGTCGTGATGGTTTACAAGGTGATCCCGGAGCGGCTGGGATCCCTGGGAAAGCTA
CGTGTCCAGTTGAATTTTTCCCAAAAGGTGAAAAAGGTCTACCTGGTCATCCTGGTGAAAAAGGTGGCCA
AGGTGATCCTGGTTCACAAGGTGATCAAGGTGAAAAAGGTATTCCAGGTGATGAAGGCATAAAAGGGATA
AGAGGACGTCAAGGTAAAATTTGCGAACCTGGTCCACGAGGCCCTATGGGTGTAAAGGGTTTGTATGGAA
AAGGAGGATTACAAGGAGAACCAGGCGTTGATGGGGATCCAGGTCAACCAGGTCAAAGGGGGTTACCTGG
CGATGATGGATTCGGCTACTTAGGTGAAATCGGCGAGGCCGGTGTGGAAGGTTTACGTGGTCCTAAAGGG
GAATCTGGTGAAGAAGGTGATCCTGGTGAAAAAGGATTCGGTGGAGATAGTAACGTTGGGCCAATTGGTC
CCCGTGGTGAACCTGGTGATGATGGGAATGATGGAGAAGTTGGTAAACCTGGTGAACCTGGACCTCCAGG
TCCTAAAGGTGAACCATTAGCAGTTTGTCCTTTGTGTAAAGATGGCGACATTGGTCTACGTGGGGATATA
GGGGATCCGGGTGAAAATGGTAAAAGAGGAGATGATGGTATACCAGGTGACAGAGGTGATACTGGTCGAC
TAGGTGAAGATGGCATAATTGGCCTACCGGGAGTTAAAGGAGAGAAGGGTCGTATTGGTGAAGATGGTTT
TATTGGTGATCCTGGTGAGGCTGGAGAATCTGCCATTGTATCACGAGTTGTAGAAGACATTATTCCAGGA
GATCAAGGTGATGAGGGTCACGAAGGAAGTGTTGGCGATATTGGTGACAGAGGTGATGAAGGGGAACCTG
GTCTTGTTGGTGAAGAAGGTCCCAAGGGTCAACCAGGTCCAGACGGTGAACAAGGACCAATCGGTGAAGT
TGGTGATGATGGTGACGATGGATTGGTGGGTGAAGTCGGCATAGACGTCAAAGGCATGGTTGGTGAATTA
GGCGAAAGAGGTGATGAAGGTTTAATTGGAGAGAAAGGTGAAAAGGGCATTGCTGGAGTAATGACAAACT
GCACAATTGATTGGAGACAATTAGTGGCAAAAAATGAATCTGAATTAATTGGGGACCGGGGAGAAAAAGG
AGACGATGGCGAAGTTGGTGAAAAAGGTTCTCGAGGTATAGATGGACGAAAAGGTGAAATAGGCCAAACA
GCACCGCCATCTGAAAGAGGTGATACTGGTCTTCCAGGTCCTGATGGTGAAAAAGGAGAACAGGGTCCAC
CAGGTATTGAAGGCCCTCAAGGACTTCAAGGAGATCCTGGCGAAGTAATTGATGGAGTAGAAGGAGATAT
TGGTGAACAAGGTCCTGAAGGCCCTAAAGGTTATAAGGGTGAAGAAGGCGATATTGGGGATAGTGGGGAT
TATGCAGAACGCATTAAAGGTGAGCCTGGACCACCTGGTGAACCTGGAATTGAAGGAGATGAAGGTGACC
CCGGCGTCCCTGGACAACAAGGAGAGCCTGGGGCTGAAGCCAGTAAACAAGGAGAACCTGGAAGCCCTGG
ACAAAAGGGGGATCCCGGACCTAAGGGGTTACCTGGTCCTAAAGGAGAATCTAGCACAGATATGGAGTCA
GGGGACCAAGGACCCAAAGGAGAACCTGGTTTAATTGGATCAGAAGGCCAGAAGGGTGATGTCGGAGAGG
TTGCTGAATGTAATGAAGCTGGCTTATCTGGAGATCCTGGACCTGAAGGGGCCATAGGAACAATTGGTCA
ACCTGGGGACGATGGTGAACAAGGGGAAGATGGTGATCCTGGACCAGAAGGTGAACCAGGTTCTCAGGGT
GAGCGTGGTGACAACGGGGAAACGGGAATAGATGGTATTGTTGGTGCTACAGGGCAAAAAGGTGAACCAG
GAACTATTGGAGAAGTAGGAGAAAAAGGTTCTCTCGGACCGGAAGGTGAAATTGGAGACGTTGGTCCACA
AGTAATTCACCGTTTAATCATAATAAAATATAAATCTATTCATTCTCATTATCTTTTAGGAGAACCTGGT
GATCAAGGTCCCGAAGGTCCATCTGGTTTGGCTGCTGTTACCGGCGAACAGGGGCCAAAAGGGGAAAGAG
GAATACCAGGCGATGTCGGAGATCCAGGGACAGACGGAGTTGATGGCACACCTGGACCCAAAGGGTTTTC
TGGAGATCGAGGTCCATCCGGTAATCGTGGACAAATCGGTGACCAGGGAGAAACTGGCGTGGCTGGTATT
CAGGGTGTTAAAGGGGTTCAAGGAATTGCAATAGCAGGTAAACTTGGTGAAACAGGTGACCCCGGCGAAA
ATGGGGTTACAGGGGAGCAAGGGGATCCAGGTCCTGATGGTGAGTTAGGAGAAGACGGAGAGATGGGCGA
AAAGGGAGAAAAAGGACAACCTGGACTATTGGAAGGGGAGAGAGGTCCAGTTGGTGACCAAGGAGAACGA
GGAGATATTGGAGAAGTAGGACCATCTGGTCCAGTGGGTGATATTGGCCCTAAAGGTAGAGACGGTGAAA
AGGGGCAACCAGGTCAGACGAATTACTCCTCCATACTGTTTGCTCGTCATTATCAGACACCTTTTGTTGA
GAACCTCACTTGTCCAGGTGGAACAAACAAACTGTTCACTGGTTACAGTTACGTTATGGGAGGTGGTGTA
GATGATTTAGTCAGTATGGATTTAGGTACACCAAGTTCGTGTTTATCAAAGTTCAGTTCATTACCTATGA
CTCAATGTGAAAGAGATACAACTTGTCAATCAAGTATGCGACATGAACGATCTTACTGGTTGGCTACATT
AGTACCACGTTCTGAACAACCAATTCCAGTGAATCAAACAGCTGATCAAATTGCTAGATGTGTAGTTTGT
GAAGCACCATCACATGTATTTGCTTTCCACAGTCAAGGTGAAACATTACAACCATGTCCAAGTACTTGGA
CTGAATTATGGACTGGTGTTAGTTTAATTCTTCATACTTCCGGTGCACATGGTGGAGGTCAACAGTTATC
TTCACCTGGAAGTTGTATGGAACATTTTCGTTACTCACCAGTTATTGAATGCAATAATAATGTAGGCATG
TGTCATTACTGGTCAGATGCAAAAGTCTATTATTTAAGAGCACTCAATCCAAACATTACACAATTTGAAA
AACCAGTAGGCTTTGTTATGAAAGCAGCTGAAGGACCAGTACTGAATAATGTCAGCCATTCAATATTCAA
TTCGTTTAATACTTTTGTGCATTTCGATTTTCAAAAAACAATACGCTTTTTTTTAAAAAAAATATGTTTA
CTTATTTGTCCTTGTTTAAAAATATCACTAGTAGCAATCGAATTCACACCAATGCTGTTATTGCTAGCAA
AGGAACATGGCGACAATAATGATTATCAGTACATGAGAACAAAATTTCTAACACTAATATTTCTAGTAAC
TTTCATCATTTTCAACGGAATTCCTGTTACACAGTCGCAATTTCGACGAGATATTGATTGTTCCGTGAAA
TGTGATTACAATTTTTGCAGATGTTTTGGACCACAGGGACTACAGGGTGATCCAGGTCCTCGAGGTCCAC
CTGGATCAATCGGTCCTAAAGGCTATCCAGGGGAACAAGGACCACCAGGGATAAAAGGTATGAAAGGTGA
TCCTGGACGAGATGGAATAGATGGCCCGGTTGGAGATAGAGGTCCCCCAGGAGATTTCGGTCCACCAGGT
ATGCATGGAGAACATGGTGAAAGTGGCGAAACTGGTGAAAAAGGTGCAAAAGGTATCGCCGGTTGTCCTG
GAGGAAAAGGTGATCCTGGTGAAAAAGGTGAACCTGGAAGACAAGGCATGGATGGTGAACGAGGGATGCC
TGGAATAGATGGAGAACGAGGTGATCCTGGTGAATCTGGACTTGGGAGACGTGGACTACCAGGTCCTAAA
GGAGAACCAGGAAATATTGGTCCAAAAGGTGATGATGGAGTTCAAGGTGAACGTGGTAACCCTGGATTGC
CTGGATTAGAAGGAGATAGAGGCGAAGATGGAGATTCAGGTTTACCTGGGGAACCAGGTGAACCCGGAGA
AAGTATAATTGACACGTATACACCAGTCAAAGGTGCTCCAGGTGCTCCGGGAGATCCTGGTGATCCAGGA
AGAAACTGTTCAGTTACTACGTTGGAACAAGGCCGTAAAGCTCTTATTGGACCTGCCGGTGATCGGGGTG
ATACGGGCCCAAAAGGTTATCCAGGTCCTAAAGGAGTGAAGGGAATGAGAGGCATTGATGGAACTATAGG
CCTAATTGGAATAAAAGGACTCCCTGGTCCAGATGGCCCACTGGGTCCAAAAGGTATTAAAGGAAGTGCA
GGACAACCAGGAGCTAAAGGTGGTCAAGGACGTGATGGTCTAATCGGTGATCGTGGTCCACCGGGACCTA
AAGGTCTACCAGGAGATCCAGGAGCAGATGGACTACGTGGATTAATTGGGGATCCTGGTGAACCTGGGGG
TACAGCAGAGTGCACAGGTATTCTACCCGGAAGACCCGGACAACGTGGTATACCTGGAGAACCTGGGGAT
AAAGGATTCCCTGGAATTCCAGGATCTGTAGGAGATAGAGGATTGAAGGGTTTAGTTGGCCCACAAGGAC
CAGCCGGCGATCCTGGGTTCGATTGTCCGATTGGGCCGCCGGGTCCACCAGGTCCTAAAGGATCACCTGG
TGATGATGGACGAGCTGGTGCGCCTGGACTTCCAGGTAGTCCAGGTGATGATGGACTGCCAGGTGATAAG
GGCGAGCCGGGTATTGGTCATAGAGGTACACCAGGAGATCCTGGGGATAGAGGTTATGATGGGCCTCAAG
GTCCAAAAGGCCCAAAAGGTTTAAAAGGTGAACGTGGATTGCCAGGTACTAAAGGATCTGGTCGACCTGG
TCCACCAGGTGAGAAAGGTGAACGCGGATTAGATGGTCTAGCCGGAAAACACGGAAAGCAAGGTCCTATG
GGACCTCAAGGTGAACCTGGAGAGCGGTGTAGTTTGTGCAAACCTGGTATACCAGGACCTAAAGGCGAAA
AAGGTGATATTGGTTCATCTGGTCTACCTGGTCCACGTGGCCGAGATGGTGCAAAAGGTGAACGTGGAAA
TCGGGGTGCCCCTGGAAACCAGGGTCGTATGGGCTCACAAGGTTATGAAGGTGATCAAGGTGAACATGGT
CTTCCTGGACTGAAAGGTTTCAAAGGTGAACCAGGTGAAACAAGAACAGAATACACTGGAATATTAAAAG
GACCAAAAGGTTACCCTGGCGTAGATGGAGTCAAAGGTGACAAAGGAATCAAAGGTATTCTAGGCTCTCC
AGGCGAAAAAGGAGAACGTGGATTAGAAGGACCACAGGGTGATATCGGCTTACGAGGTTTACCTGGACAA
AAAGGTCCTAAAGGTATACAAGGTGAAAAAGGTTACAAAGGTGCAACAGCTGAAGTTAGATTTGGTGATA
AAGGTGAAAAAGGTCAACCTGGACGTCCTGGACTGAAAGGTGAATTAGGCGATGCTGGAGAACCCGGAAA
TTGTACTGTGAATGTTATTCAAAGTCGTAATCTAACTGTGGAGAAAGGTGACCGTGGACCAAAAGGTGAA
CCTGGACCAAGAGGTGATAAAGGAAAACCAGGCGACGAAGGTCCACCTGGACAACCTGGGGATAGTGGGA
TTCGGGGTGAAAAAGGACTTCCTGGAATACCTGGACCTGCTGGGATAAAAGGCTTAGTAGGCCAACCAGG
TGATGCTGGTGAACAAGGAAGTCCAGGAGTACCAGGGTCACCTGGAATTCCTGGAGTAAAAGGCGATGTC
GGTGATATTGGTCCTATAGGGGATCGTGGTTATCCAGGTCCAAAAGGTGAAAAAGGATTTCCTGGTCAGC
CTGGAACTGGGATTCCCGGAGAACGTGGTGAACCTGGTCAACCTGGTATACCAGGTCCGAAAGGATCACA
AGGAGACCCTGGCATGGTTGGTGATCTAGGAGATGCAGGACTAGAAGGAAAACCTGGATTACCTGGAGAG
CGCGGAGATGTCGGTTTACCAGGAATTCAAGGTGATCCTGGACCAAGTGGTGGAGTTGGTATTAAAGGAA
TTATGGGTGATCCTGGAGACAGTGGAGAACCAGGTTTGCCTGGACGTCCTGGTATACCTGGAGATAAAGG
AAAATGTCTTGGTGCAGCAGAAAAAGGAGAGCCTGGACTTCCAGGTCCAGAAGGTCCCGAAGGACAGAAG
GGTGAACCAGGACTAAGAGGTGCAAAAGGAGAAAGAGGACCATCAGGTCCAGTTGGACGGACTGGTGATA
AGGGTGTGAGGGGTGAACCAGGCTTACCTGGGCCAGACGGTCCTGTAGGTGACACAGGTCCTCCTGGGAG
AGCTGGAACTACCGGTCCTAAAGGCTTCGAAGGGACACCCGGACCAAAAGGATTTGAAGGACCACCAGGT
AGCCCTGGAAATGAAGGTCAACCAGGTCCTAAAGGTGATCCCGGTCTTCCTGGTACAGACGCATATGGTG
AAAAAGGTGATGTAGGAGAACGTGGTCCTCAGGGCGATGTTGGGGAAAAAGGACTTACTGGGAAACCTGG
TTTACGTGGACCTCCAGGGGATGCTGGAACCAATGGCCAAGCAATAATTGGGGATGTTGGTGAAATCGGA
GATGTTGGTGAGAGAGGTCTTCCAGGAATGCCTGGAGATCCTGGAATCCCTGGACCTAAAGGTGTCCCGG
GAGTACCAGGTTTAATTGGGCCAAAAGGCATAACAGGAGATCCGGGTTTGCCAGGTTTACAAGGTCGCCC
GGGAAAACCTGGCCCAGAAGGTCAGCCTGGCTTACCAGGTCCTAAGGGTTTCCCAGGAGAAAAGGGTCAA
AGAGGCATAAAAGGAGAACGTGGTGAACCAGGCGAAATGATAGTTGGACGTGACGGAGAGCCAGGTGATA
TGGGTGAACGAGGGATTCCTGGGCCTCCGGGACCAAAGGGAGATAGAGGATTTCCAGGTGATACTGGTCC
AAAAGGCTTACAAGGTTTTCCTGGTCGAGCAGGTGAGAAAGGCCAAATGGGAATACCCGGAGATAAAGGT
GAACCAGGTTTCACTGGAATCGACGGATACCCTGGTAGAAAGGGAGATAAGGGTGAATTCGGTGATATTG
GGCCGATTGGTGATCCTGGGCCAAGAGGACAACCTGGACCTAAAGGGTTCCCTGGTGCACCTGGTCAGTG
TGTACCAGCTGAAGAAAGTCCCATAGGGGATCCTGGTCCACAAGGTCCCAGAGGGCCACCTGGTGAAAAA
GGTTTAACAGGGCTACCCGGAAAAGTAGGTAAAATTGGTGAACCAGGTCCACCTGGAAGAGGTATTCCTG
GTCCAAAAGGTCAACGGGGTGATCCTGGGCTTCGTGGACTTACTGGTCCTAAAGGTGAACAGGGAGAAGC
AGGAGATCCAGGTGACATGGCTCTACCTGGTGCTAAGGGTCAGAGAGGTTATCCTGGGATTAAAGGTGAA
AAAGGTGAACTAGGGATTCCAGGTGACGTTGGCCCAAGAGGCCCTGTCGGGGATCCAGGTCCTCCAGGAG
ACGACGGATTGCCGGGTGATGATGGAAGACCAGGCCTAACAGGTCCTAGAGGAGATAAAGGAGATACTGG
TTGGCCAGGAGAAATAGGAATGAAAGGCGAAACTGGAGACGTTGGAGATCCTGGACCAATAGGTATACCT
GGCATACCTGGAGATGATGCCATAGGTCTTCCTGGAGCCAAAGGGGATAAGGGCGAACCGGGGATACCAG
GACAAAAAGGAATGATCGGCGAGCCAGCAGCACGTGGATTGAAAGGAGCCAAGGGGGAAATGGGATTACC
TGGTCCCACTGGTAGAGAACCTGGAGAACCAGGGCTCAAAGGAGAACCAGGATTAAAAGGAACACCTGGT
GATATTGGTCCAAGAGGAATGCCCGGAGATATTGGTCCCCCTGGACCTGAAGGACTCGGTGGCCCTCCTG
GACAAGCATTACAGAGTACTTATTTGTTTACACGACATTTTCAAAATCCTGACACTGAACCTGTATGTCC
TCCAGGTTCACAAAAGATATCAGATGGGTATAGTTTTGTAATGGCGAATGGCAATGGTGAACTAGTTACA
ATGGATTTAGGTTCTCATAGTTCATGTTTAAGCATGTTCAGTATAATGCCGTTTTTCCAATGTCTTCGTG
ACGGATCATGTCAACTTGGTGTTCGAGCTGATCGTTCTTATTGGTTAGCTACCACGGAACCTCTCCCAAT
GATGCCGTTAGATGTAAGCGAAGTTCGCAGAAGAGTTGCACGTTGTGTTGTCTGCGAGGCACCAACACAG
CCTTATGCTTTTCATGCACAAGCAAATCAACTTCAAGAAGTTAACTGCCCAGAAGGTTGGGCAAGATTAT
GGGATGGATACAGCTTTGTAATGCATAGTGTCGGAAGTACTGGCGGTGGTCAACAACTTTCATCACCTGG
CAGCTGCCTTGAATATTTTAGTTATTCACCATTGCTAGAATGCAATAATGGTATGAGTTTATGTAATTAC
TGGTCAGATGCAAAAGCTTATTATTTACGTCATGTTAGTAATAATACAGAATTTCAAAAACCAGTTGGTC
AATACATAACAGATCATTTACCAGATGAAACCAAAGTACTACGTGAAATAAGTCGATGTCGAAGATGTGA
AAGATACAAAAGTAAGAAGAATAAAAATAATAATGTTAAACAATTATGCTGTTTTGATGGAACAGAAACA
TGA
>Sjc_0007743-RA
ATGAGCTCCTTATCAAAAGCTGAAATCGAAGATATTCGTGAAGTTTTCGATTTATTCGATTTTTGGGATG
GTCGAGATGGTATGATTGATGCAGTGAAAGTTGGAGATTTACTACGATGTAGTGGAATAAATCCAACTAT
TGCTTTAACTGTGAAACATGGTGCCACAGTTAAACAAGGCGAAAAACAATACAAATTCGATGAATTTCTT
CCTTGTTATGAAGCTATTCTTAAAGAGAAGGAAACTGGTACTTATGCAGACTATATGGAAGCATTCAAAA
CATTCGATCGTGAAGGACAAGGATTTATTTCCGCTGCTGAAATGAGACATGTTCTAACAGGTTATGGTGA
ACGTCTTGAAGATCCAGAAGTTGATTTGATTTTGAAATTTATTGATTTACGTGAAGATCTGGATGGAAAT
ATCAAATACGAAGGTCAGTATATAAAATATGTAGATTTTGAATCGCAAATAGACCCATCAGAATAA
>Sjc_0007743-RB
ATGATTGATGCAGTGAAAGTTGGAGATTTACTACGATGTAGTGGAATAAATCCAACTATTGCTTTAACTG
TGAAACATGGTGCCACAGTTAAACAAGGCGAAAAACAATACAAATTCGATGAATTTCTTCCTTGTTATGA
AGCTATTCTTAAAGAGAAGGAAACTGGTACTTATGCAGACTATATGGAAGCATTCAAAACATTCGATCGT
GAAGGACAAGGATTTATTTCCGCTGCTGAAATGAGACATGTTCTAACAGGTTATGGTGAACGTCTTGAAG
ATCCAGAAGTTGATTTGATTTTGAAATTTATTGATTTACGTGAAGATCTGGATGGAAATATCAAATACGA
AGGTCAGTATATAAAATATGTAGATTTTGAATCGCAAATAGACCCATCAGAATAA
>Sjc_0000011-RA
ATGAAAAGACCGTTAAAAGCTAATACAATGACTGCTCCATTCAAACAGATGGAAAATATTCAAATGTTTC
TTAATGCAGCAGTTGCTTATGGAGTGCCTAGAGCTAGTCTATTTCAAACTGTTGATTTGTATGAATTACG
TAATATGCCACAAGTTTTGAACACAATATTACAACTTGGAACAGAGTGTCAGCGAAACAACTTTAATGGA
CCAGTATGCGGTCCGAAACCAACCTATGAAAATAAACGTGAGTTCACAGAAGAACAACTTAGGGCTTCTG
AAGGTATAATTGGTTTGCAAGCTGGAACTAATAAATGTGCCAGCCAAGCTGGAATGAGTCATGGTGGACC
ACGACACATCACAGATATCAAAGTGGATGCAGCGTCTAAAGAAAGCCAAGGTGTTATTGGTCTTCAAATG
GGATCAAACAAAGGTGCTAGTCAAGCTGGAATGAGTCATGGTGGACCACGACACATCACAGATATTAAAG
TAGATGCAGCATCTAAAGAAAGCCAAAGTGTTATTGGTCTTCAAATGGGATCAAACAAAGGTGCCAGTCA
AGCTGGAATGAGTCATGGTGGACCACGACACATTACAGATATTAAAGTAGATGCAGCATCAAAAGATGGT
CAGTGTGTTATTGGTCTTCAAATGGGTTCGAATAAAGGTGCTAGCCAGGCTGGTATGAGTCATGGTGGTC
AGAGACATATCGCTGACATTAAAGTTGGTGACATGTCAAGAGAAGGCTCAAATGTCATTGGCCTACAAAT
GGGTACAGGTAAAGATCAAGTAGCTTCACAATCTGGCATGAGCTTTGGAGCACAACGTCATATTGTCGAT
ACACATTAA
>Sjc_0000011-RB
ATGGCTACACGAATGAGTGATATGGGAATGGATGTACAGATTAATCGTCGGTTGAATAGTAAATATGATG
CAGATAGTGAAGCTGAAGCTATTGGTTGGTTAAATCAACTGACTAATGAAAATGTACCATTTGGTAGAGA
AAATGTTGCAGCAGCTTTGAAAAATGGACAAATATTAATCAAATTGATCAATGCTGTATTTGATGGGACT
CCAACTCTTCCATCGTCTGCAGCTAAAATGAAAAGACCGTTAAAAGCTAATACAATGACTGCTCCATTCA
AACAGATGGAAAATATTCAAATGTTTCTTAATGCAGCAGTTGCTTATGGAGTGCCTAGAGCTAGTCTATT
TCAAACTGTTGATTTGTATGAATTACGTAATATGCCACAAGTTTTGAACACAATATTACAACTTGGAACA
GAGTGTCAGCGAAACAACTTTAATGGACCAGTATGCGGTCCGAAACCAACCTATGAAAATAAACGTGAGT
TCACAGAAGAACAACTTAGGGCTTCTGAAGGTATAATTGGTTTGCAAGCTGGAACTAATAAATGTGCCAG
CCAAGCTGGAATGAGTCATGGTGGACCACGACACATCACAGATATCAAAGTGGATGCAGCGTCTAAAGAA
AGCCAAGGTGTTATTGGTCTTCAAATGGGATCAAACAAAGGTGCTAGTCAAGCTGGAATGAGTCATGGTG
GACCACGACACATCACAGATATTAAAGTAGATGCAGCATCTAAAGAAAGCCAAAGTGTTATTGGTCTTCA
AATGGGATCAAACAAAGGTGCCAGTCAAGCTGGAATGAGTCATGGTGGACCACGACACATTACAGATATT
AAAGTAGATGCAGCATCAAAAGATGGTCAGTGTGTTATTGGTCTTCAAATGGGTTCGAATAAAGGTGCTA
GCCAGGCTGGTATGAGTCATGGTGGTCAGAGACATATCGCTGACATTAAAGTTGGTGACATGTCAAGAGA
AGGCTCAAATGTCATTGGCCTACAAATGGGTACAGGTAAAGATCAAGTAGCTTCACAATCTGGCATGAGC
TTTGGAGCACAACGTCATATTGTCGATACACATTAA
>Sjc_0000011-RC
ATGGAAAATATTCAAATGTTTCTTAATGCAGCAGTTGCTTATGGAGTGCCTAGAGCTAGTCTATTTCAAA
CTGTTGATTTGTATGAATTACGTAATATGCCACAAGTTTTGAACACAATATTACAACTTGGAACAGAGTG
TCAGCGAAACAACTTTAATGGACCAGTATGCGGTCCGAAACCAACCTATGAAAATAAACGTGAGTTCACA
GAAGAACAACTTAGGGCTTCTGAAGGTATAATTGGTTTGCAAGCTGGAACTAATAAATGTGCCAGCCAAG
CTGGAATGAGTCATGGTGGACCACGACACATCACAGATATCAAAGTGGATGCAGCGTCTAAAGAAAGCCA
AGGTGTTATTGGTCTTCAAATGGGATCAAACAAAGGTGCTAGTCAAGCTGGAATGAGTCATGGTGGACCA
CGACACATCACAGATATTAAAGTAGATGCAGCATCTAAAGAAAGCCAAAGTGTTATTGGTCTTCAAATGG
GATCAAACAAAGGTGCCAGTCAAGCTGGAATGAGTCATGGTGGACCACGACACATTACAGATATTAAAGT
AGATGCAGCATCAAAAGATGGTCAGTGTGTTATTGGTCTTCAAATGGGTTCGAATAAAGGTGCTAGCCAG
GCTGGTATGAGTCATGGTGGTCAGAGACATATCGCTGACATTAAAGTTGGTGACATGTCAAGAGAAGGCT
CAAATGTCATTGGCCTACAAATGGGTACAGGTAAAGATCAAGTAGCTTCACAATCTGGCATGAGCTTTGG
AGCACAACGTCATATTGTCGATACACATTAA
>Sjc_0000011-RD
ATGGCTACACGAATGAGTGATATGGGAATGGATGTACAGATTAATCGTCGGTTGAATAGTAAATATGATG
CAGATAGTGAAGCTGAAGCTATTGGTTGGTTAAATCAACTGACTAATGAAAATGTACCATTTGGTAGAGA
AAATGTTGCAGCAGCTTTGAAAAATGGACAAATATTAATCAAATTGATCAATGCTGTATTTGATGGGACT
CCAACTCTTCCATCGTCTGCAGCTAAAATGAAAAGACCGTTAAAAGCTAATACAATGACTGCTCCATTCA
AACAGATGGAAAATATTCAAATGTTTCTTAATGCAGCAGTTGCTTATGGAGTGCCTAGAGCTAGTCTATT
TCAAACTGTTGATTTGTATGAATTACGTAATATGCCACAAGTTTTGAACACAATATTACAACTTGGAACA
GAGTGTCAGCGAAACAACTTTAATGGACCAGTATGCGGTCCGAAACCAACCTATGAAAATAAACGTGAGT
TCACAGAAGAACAACTTAGGGCTTCTGAAGGTATAATTGGTTTGCAAGCTGGAACTAATAAATGTGCCAG
CCAAGCTGGAATGAGTCATGGTGGACCACGACACATCACAGATATCAAAGTGGATGCAGCGTCTAAAGAA
AGCCAAGGTGTTATTGGTCTTCAAATGGGATCAAACAAAGGTGCTAGTCAAGCTGGAATGAGTCATGGTG
GACCACGACACATCACAGATATTAAAGTAGATGCAGCATCTAAAGAAAGCCAAAGTGTTATTGGTCTTCA
AATGGGATCAAACAAAGGTGCCAGTCAAGCTGGAATGAGTCATGGTGGACCACGACACATTACAGATATT
AAAGTAGATGCAGCATCAAAAGATGGTCAGTGTGTTATTGGTCTTCAAATGGGTTCGAATAAAGGTGCTA
GCCAGGCTGGTATGAGTCATGGTGGTCAGAGACATATCGCTGACATTAAAGTTGGTGACATGTCAAGAGA
AGGCTCAAATGTCATTGGCCTACAAATGGGTACAGGTAAAGATCAAGTAGCTTCACAATCTGGCATGAGC
TTTGGAGCACAACGTCATATTGTCGATACACATTAA
>Sjc_0008319-RA
ATGAAAGCCAGTAGTAAAATCTGTACTGATAACCTGTTCACTATGCTTAGTATCCAATTTAGTTACGTTT
TATGCATTCTTCTATTTAATTTTGTTAATAAACTCGATAGTTTAAAAGTACCAGAATTATGTACAACTCT
CACCGTCAACCTACGAAGTCAAATAAGCATCAGTCGAAATTTAAGCAAGACGCTTTCACTGTTATCATCA
ACTGTACAATCAACTTCAGACCAATTAAAATATGAAGATAACATGATGAAAAACGATAATGGATTCGAAT
TACGTCTACGACGAGTAAATGATGGTGTAATGATTGATGAATGGTATGAGCCAGGAAGAAAATATTATGT
CATCCTAACAAATCGATTCCATTCAATAGGATTTCGTGATGCATTAATTTGGATGGAGCCAGGTATGAAT
AAAGAAAAGAAGATTATGATGAATATGAAAATGGATGCATCAAGTCCCACGGATAGCAAATCGCTTCTTC
GACAACGCAATAAGTACACACTATCGGATAATAAGGATAAATGCTCCCCTAGAGATTTGGGTGAATGGAT
TCACTTAGCCAATGACGCTTTAAATAAACCTGTCACATTAGATTTATGGACGACAGAGACTGCCGTCACT
CAACCAAGATTCGGTTGTGATGATCTTATAGCTGAGAAAACCATTCGTACACAAAGGCTTGTCACTAAAA
TGGTTGTCATATGGAAAGCCCCGTCGGAAGACAAATGTGGTTGCATTAATATCAACGCAGCTGTACAAAC
TCATAATATACAAACTGAAATATATTCTAAAATTGGTGGTTTGACTAAAACTTTGTGTCCAAGTTATAAA
CGACCTCCAAGTCCAGTTCTTCCAGCTTATATGCTATCTAAAAATGATAAGAATGCTGAAACTTCTTCAA
AAGAGAAGACGATCAAATTATCACATGATGAGTCAATGCATTTAGATACTATGCAACCACAAGATTGCTG
TGCATGTGGTTCAGCATCTTATAAGCTTGTTTTTACTGGTTTGTGGACCAAAACAACCCATCCGAAAGAC
TGGCCAGTTCACAACCCCGGGGCGTTACACTGGACTAATCTCATTGGTGCCACTCATGCGCCAAGTTTCC
AAATTTACCGTATAGGGGAACCGGCTAGTGCAGGAGTTCAAGCTGTTTGTACGTATGGTGATACAACTGT
GATAAAACAGTCGCTCGGAATTGCCGCTACAAACACAGGCTCCTTAGGAGGAGTACCATCTGGAACACAA
AGGGGTTCTACTGGCATAGGGCCGTTGCTCAGCTTGGTCTCTGCTCCAGGAATGTGGGGGGAAGAAACAC
TTGAAGAGACAAGAACTACTTATGTAGCTGTCAATAGAACACACCCGTTAGTATCATTTCTAACTATGCT
TGGGCCAAGTCCTAATTGGTGCACAGGCATTTCAAGTCAATCAGTTTGTCAAGTAGATTGTACATGGGCG
AAAAAAATTGAAATTGATTTGTTTCCTTGGGATGCTGGGGCTCGTAATGGTGATACATATATTCCTAAAA
ATGCAGATAACAAGGATGTTCCAGAGCCTATACGCTTCATTACTAGAGACTGGATGCCCAATAGTCCATT
CACACCAGGTGTACCAGTTGCAAAATTAGTCTTGGAAAGAGTTTTACCTAATGAATCGTGGGAATGTACT
TCAAATATTTACAACGGAGTTGAGCTTTTCAATTCTGATGGGAGCACAGAAACAGTGGGCTTTAAATCAG
GATTATATTCTAATAGACATTCTCCTATAGTTCAGTCAGTTATAGGAGATTTGACAGGCACGCTACCAAA
AAAATCTCGAAGTAAAGTCGCTGGTGGTGGGGGTAGTGGTGGCGGTAGCAGTGTAGCAAGTGGAACACGA
ATAACAAGTGGAGGACTTGGTGGGGATAATCCACTATCAGATCCAAGTTTGGCACAGATGGCCACGTTTC
TGTGTATTACAGATTCCTGGTCAGCATGGGGGCCATGTTCAGTTACTTGTGGTGTTGGTCGTCGAACAAG
ACAACGTTCTATGCTGATCAATAAAAAAACAGAACTTTGTCAACATGTTCCACTAGTTGAAGAAGAGTCA
TGTGATGGTATAAAACGCACATGTGATTTTAGTGCAATGTGCAGCTTATTACCCTGGACCGCTTGGACAC
CATGTAATGCTACTTGTGATCAACCAAATGGTCGACAAACACGTACACGTTACTTAGCTCGTCCATCAGA
AAAGAATGAATGTGAACACATATTTCGAAGCAAGACGGAATCAAGGAAAGGTATGCTAAGGGAAGTGAGA
GAATGCCAGCCAAAAGATACAGACTGTGATCCGGCCACAATATGCGCAGAAGGTAGAAAAGACGGCTTAG
AATGCGGAGAAAAAGTTTTAGCTTATTACTATAGTGCTGTTGAACACGCTTGTTTACCATTCAAATATTT
AGGATGTAAAGGTGGACGTAATCGATTCCCCACAAAACAAGCTTGCGAAGACCTGTGTATTCCAGCCGTT
GAAGCATTACCGAATTGGCGAAGAGAGCGTATGGCTTTATTGCAATACCAAACAGCTCAATTAGCCGCAG
ATAGTAATGACATTACTACTCAACAGGTTTCTTCAGCCGAACATTGTTTTCAACCAATGGATCCTGGTTA
CACTTGTATGAATGGAAACCCCCCACGAAATAGATGGTACTTTTGTTCACGTCTTAGAAGATGTCGTGAT
TTCGAATATCGTGGTTGCGGTGGAAATAAAAATAATTTCGAAGCATATCAAGATTGTTTATCTGATTGTC
TACCTTTCGAAATGGAGAAGTTGAGACAAATTAATATGGCACGTATGGCTAGTATGCGTAAATATACAAA
TAATACTATCGTAGATAAAAGTGAAACATCATCTGAACATACAACTACACCTACAAAAATCTCAGTAAGT
GATAACGACGGAAATGATTCATTAGGTGTAATAGAACGACAAAAACTAGATGCAATGTGGGGTCCTAAAC
AAGACTGCATAATGACGACGTGGAGTGGATGGAGTCCATGTTCTGTATCATGTCCAAACCAAACAGGCAT
GCAAATGCGATGGAGATATATTGAGAAGCCTGCAATGCACGGTGGAAATTCATGTGGCACACTTTTTGAA
AAACGTGAATGTCATGGCATTTTGTGTTAA
>Sjc_0006493-RA
ATGATGCGGATTAAAAAATCACAGAATCTATTCTACTGTACATCTTATAATAATCTACTATATCTTCTGA
TATTACTCATATGTCTATTGTGCTGTACAGTGAATTTAATCTCCAGTGAACGAGTTGTCCGTGTTCGAAG
GCAAGATGATGCATTAGAGGAAGATATCTCAGCAAGTGGTGGCGATGATGATATATCAGCCGAAACTACT
CCAATACCGTCGAGTATTAAAGGTCCTGGTCCATTTTTGCAACCAAATATTGTAACAGGTCCACGTGGCG
CACCAGGAGAACCTGGTCCTCCAGGACCATCAGGACCTGTTGGACCACCAGGAAAAATCGGTGAACCAGG
TCCACCAGGGCCAGCCGGTGAAGACGGTGGCCGTGGACCACCTGGCCCATCCGGTGATCCAGGAGTTGAT
GGGAAACCAGGTCAAGACGGCGAATCTGGTCTACGTGGTACTCCAGGTCCTCCTGGACCTGTTGGTCCAA
TGGGTTTAATTGGACCTACAGGCCCACCAGGTCCAATGGGCATACCTGGTCTGAAAGGAATTAAAGGTTC
ACCGGGTATTGATGGACCAATGGGTGAACGAGGTGAAGTTGGCCTACCTGGTCCATTTGGCCCTCCTGGA
CCTAAAGGGCCAATTGGATTACCTGGTGCTCAAGGTCCAGTGGGTCAAATTGGTATGCAAGGACCGGATG
GATTTCCTGGACTAGTTGGTTCCATTGGGCCTCAAGGACCACCGGGTCCTTCTGGAATGATTGGACCAGT
TGGTTTAAAAGGTGACGAAGGACTTCAAGGTCCGCCGGGTTCCCTTGGGGATCCCGGAGATCCGGGTTTA
GATGGAAGTCCGGGAGCTGATGGAGAACCTGGACCGATGGGCCCTACTGGTAAAGATGGACCACCAGGAT
TGAAAGGTGAAAGAGGAATCCCAGGTCCTATGGGACCTCAAGGAATTGCTGGTCCAAGAGGATTATCTGG
AGGACCAGGTTCACAAGGAACACCTGGTGAGAAAGGTGCTGAAGGAGTTCCAGGACCACAGGGACCTACA
GGTCCAGCTGGACCGATGGGTCCACCCGGAGATGCCGGTGATCGAGGATTATTCGGTCCTATGGGAGATA
TAGGAAAACCTGGACCAAGAGGTCCACCAGGTGAAACTGGACCAAAAGGAGACACAGGAATGATTGGTGC
TCAAGGAATGCCTGGAAATCCTGGGTTAGATGGACTTCCTGGAAAGCCTGGAGAAGCCGGAAGTGATGGA
GAAATGGGAAGGCAAGGTATGCCTGGACCGCCTGGTTTACCTGGACCGACTGGACGTGATGGTGAACCTG
GTCCTAGAGGTTTCCCAGGTTCTAAAGGTCAAGATGGCTCTCAGGGTTTACGTGGTTCAATCGGACCAAG
AGGTCCTTCTGGGAAGGACGGAGATGATGGTGAAATGGGTGCAGCTGGACCTCCAGGACCTGCAGGTCCA
CCTGGTCCATCCGGACCACCGGGTGTACGTGGTGGCCGAGGTTCATCTGGTGAAGCCGGTGATCCGGGTC
CTTCAGGACCACAAGGTAGCCGTGGTCCAACTGGTGCTCGTGGACGTCGTGGGAAAGTCGGGGTTGCTGG
TGGTCCTGGAAGCATTGGTGCTACTGGAGAAAGAGGTCCACCAGGTCCAATTGGACCATCAGGCCAGCCT
GGACCTATTGGCCAGCCAGGTCAACCTGGTGGTAAAGGTCCCACTGGTAGAGACGGAAAGCTAGGTACAG
ATGGAAAACCAGGGACACAAGGACAAGTTGGTTTACCAGGTCCTATTGGTGAACGTGGCGCTGCTGGTGA
AGATGGTGAACAAGGTTATCCTGGTTTACAAGGTCCGAAAGGTGAAGTTGGTTCACAAGGTATTCCTGGA
CGTATTGGACCAGCTGGTCCACCAGGTGTTCGCGGTGGTTCAGGCCAAATGGGTTTAAGAGGAACAAAAG
GTCCACGTGGTCCACCAGGAGAGGACGGACCACCAGGGAAAGACAGTTTAGCCGGTGAACCAGGGCCACC
TGGTGAACCAGGTCCACGAGGCCCAATACAAGTTCAGGGCTATGACAATGGTAAAGTTGTTGGTCCACAA
GGCGCTAAGGGCTTACCAGGATATCCTGGACCACGAGGAAGACCAGGAATACCAGGTGCACCCGGTGATC
CAGGTCCGATTGGAGAGGCTGGAGTACCGGGGGAAGATGGACCACCAGGTCCTGATGGTCCTCGTGGAAA
AGATGGAATCGATGGGGCCCCGGGTCGACCAGGAAAATCAGGCAAGTCTGGTCAATCGGGAGCTGTTGGA
GCCCAGGGACCGCCTGGAAAACCTGGAGATGCTGGATATGTTGGTCCGCCAGGACCTTCTGGAATCCCTG
GTCCATCTGGAGAACCTGGTCTACCTGGAATTGATGGTATTAACGGAACTGCAGGACCTCAAGGAGCTCC
TGGTAATCCAGGTGCACAAGGTGCTCGTGGTGTCGCCGGACCTCCAGGAGTTGATGGCGCTAAGGGTCCA
CCTGGTGATGAAGGACCGACTGGTCCTAGAGGTCAGGCTGGTCCAAGAGGAACTCAAGGAAAAGACGGAC
TTCCTGGACTACAGGGAAAAATGGGTGCTCCTGGAAGACCAGGTGCAAGGGGATCGGCTGGTGTTATGGG
TGTCCCGGGACCACAAGGAAAGATTGGGCCTCCAGGAAAAGAAGGACCGGAAGGACCGTTTGGTCCAGTT
GGACCACCTGGACCACCAGGTACAGATGGTGAAGTAGGTGGTGCTGGGCCGGTGGGAGAAGCTGGGTCTC
CAGGACAACAAGGTCTTCCTGGAGAACGTGGACTTCAGGGTCCACCGGGTCCTCCTGGTGAAGTGGGTCC
CCCTGGTCCCAGTGGTCCTTTAGGAATGCCAGGACCAGATGGACCAAGTGGACCGAGAGGTGAAGTAGGT
GATCCTGGTGTAGATGGCGTACCAGGGGGAAAAGGTGAAGATGGACAACCAGGACTTCCAGGACGACCTG
GAAAAGATGGCTCTCCAGGAAGACAGGGAAAGTCTGGGCCACAAGGACATAAAGGATGGACCGGTCCTCC
AGGTGACCCTGGACTTCCCGGAATAGCTGGCCAGCCAGGCCAACCAGGACTTCGTGGATATCGTGGACTT
TCCGGTTTGCCGGGAGATATTGGACCCTCTGGTGCCCCAGGCCCTCAAGGTGAGGCTGGATTTGTTGGCG
AGCCTGGCCCTCCTGGTGGACCTGGACCCGTTGGAAGAGATGGACCTCGAGGACCTCCAGGACACATGGG
TAGCGAAGGGCCACCTGGACCTCCTGGACCTCCAGCTATGAGTTATGGAAAAATGTACGGGGATCAGAAA
GGTATTACCTTGGAAATGCCCAATGGTACACGCAGTTTTCCGGCAAGATCATGTAGTTATTTATCGCGTA
CGCATCCAGGATTTCCAGATGGTGAATACTGGATTGATCCGAATGGAGGTTCCAATAAAGACGCAGTTAA
AGTATTCTGTCGTTTGAATTCAGGTGAAACATGTTTTTCTCCATCAATCAGTTCATATCAACAACAAAAC
AATAGAAATTTCGCTAAAAAGAAATATTCTAATCAAGAGATTTGGTTTAGTCAGTTGTATAATGAAAAAC
CGTTCACTTATAATATGGAAATGAATCAAATCAACTTTTTACAACTTCTATCATCAAAAGCTAATCAACA
GCTAACATTATTATGCAATGACATACAATTCAATGATAATAATCTGCCGCGTTTGTTTACAAACAATGAT
AAGGAATTGTCGAAAAATGGATCAATACTACGTTATAATTTACTAGAAAACAGTTGCCAGGTAACTTCGT
AA
>Sjc_0000808-RA
ATGATCCTACGCATAGTACTTGGCTCTCATTTACAGTTAGAGTATTTATCAAAAGAATCTCAGTCTACGC
AACTTTCTGATTTGCATCCTCGAGATTTAAAATCTCAATGGCATCGTGTAGCAGTCAGTGTTGGTACTAC
TACAGTAAGGTTATTAGTTGATTGTAAACAACGCGAATCTATAAATTACAATCGTTCTTCAACAACTATT
GATAATAGAGGTCGAATACAAGTATTAAAGGATGGCATTCATGGTTTTATTGAAGATTTTTATATTCTAC
CTGGTGAAGAAAGTGCTAGTAAACAATGTGATGTTTATTCACCTAATTGTTTCGATGATCAAATGATGGG
TGATGAAGGTGATAAAGATTCTGATCCAATGCAAGGTCCAGTAGGTTCTATGGGAGACAGTGGCCCACCA
GGTGACAAAGGTGAACCAGGTTTAAATGGCTCTTCCGTAGCTGCTGGAGAGCCTGGACCTCCTGGTCCTA
TGGGTTCACTATTCGTCATTCCTTTGAACTTGGGTGTTGGTAGTAGCAGTTTTGCACGTGCGGCTACATT
TCGAGACCTGCTTCAAAAACACTTGCTCTCTTTAAAAGGAGTACGTGGAGCTAGAGGAATAACTGGCATT
ACTGGTCCGGAAGGAGGCCCTGGTGAACCAGGTGTAAAAGGTGAAGTTGGGCATCCAGGTGATACAGGAT
ATCAAGGACCTCGTGGACCGATGGGCCCACCTGGACGTCAAGGTTCAAGTGGACCACCCGGAATAGACGG
CAGTCGTGGTGAATCTGGTCCATCTGGAATCAAAGGAGAAGATGGACGCCCTGGTGACTCTGGACCTATG
GGTCTTAAAGGAGATAAAGGAGAATTAGGGCCACCTGGTCCCAAGGGTGATCAAGGTCTTCCAGGTGAAG
AAGGTCCACGAGGACCCCAAGGAGATACAGGAGATCAAGGGGACCCTGGTTTGCCCGGTGTACGTGGTCC
TGTGGGTCAGCCTGGACCTCAGGGTCCGAGAGGGAAACCTGGAAATCAAGGTCCAAGGGGACGCAAAGGT
GAACTCGGAGAGCCTGGTCTGCCAGGTTTACCTGGGCCGGCAGGACCCACTGGAACTTCAGGGCCAGAAG
GAATGGCTGGTCCTAGAGGCCCAACTGGTGTTGCTGGCCAGAGAGGACGCCCGGGTCCATCAGGGGTTCC
GGGCACTGACGGTCTTCCAGGATTTCCAGGTCCAAAAGGAGACACAGGGCCTAAAGGGGACACGGGTCCT
AATGGATCAAAGGGGGATACAGGCATTCAAGGACCAAGGGGTTATAAAGGTGAACGGGGTCGACCTGGTC
CGGAGGGTGAAAAGGGCGAAAGTGGAAAATCAGGACCTGGAGGAGTACCTGGAGATCCAGGTCCAAAAGG
AGTCAAAGGGGATGTTGGGATGTCTGGTCCTGTTGGCGCACCAGGCGACATAGGACCTCCTGGTTCACCC
GGTGAGACAGGACAACAAGGCCAGAGAGGAGCTCCTGGTCCACGTGGTCCACCGGGAAGATTCGGACCAC
CGGGAGTAAAGGGAGATGCAGGCCCAGTTGGACCAGTCGGGTCAGTCGGGCCTATTGGTGAACAAGGTCT
TCAAGGTCCCGTTGGGCCTCCTGGACCAATAGGACCACCAGGTTCAGCTGGAAGAGAAGGACCTGTCGGA
TTCCCTGGACCACGTGGAGAACCGGGAGAACGAGGACCAGCTGGGCAACCTGGTAGTCTTGGTAATACTG
GACCACCAGGTCCTATAGGTGATCCGGGACCTGAAGGGCAACAAGGTCCAGTAGGCCCAACAGGTCCAAC
TGGAGATCCTGGAAAGGATGGAATGCCAGGTCGCGATGGTCAGCCTGGATCTAAAGGCGTAAGAGGTTCA
CCAGGAGTACTTGGCAATCAGGGTGTCCGGGGATTCCCTGGATTAGATGGCATGCCAGGCCGACCCGGAC
CGAATGGTGCGAAGGGTGAATTAGGACCTGATGGTGAAGTGGGGTCTATTGGAGATAAAGGTTATCAAGG
TGATGCTGGCATTATCGGCCCAACTGGACCAGCAGGTCCAATAGGAGCAAGAGGCCCACCAGGTCCAGCT
GGAGTCAAAGGTTTAACTGGAGAGGATGGTCCTTTGGGATTAATAGGATCTCCAGGCCCAAGAGGACCAC
CTGGGCGACTAGGTTCTATTGGACCATTGGGACCTCCTGGTTTTGATGGAGAAAAGGGTGATAAAGGTGC
ATCTGGTCCTCCAGGACCAAAAGGAGATAAAGGAGGATTGGGTATACGCGGACCTAATGGACCAATTGGA
AGCCCTGGTTTACCTGGAATACAAGGGCCACCAGGTCTTTCTGGACAAGCTGGCGAGGAAGGACCGGAAG
GACTAGTCGGGCCAGAGGGATCAAGAGGATTGCCGGGAGCACCGGGTTCACCTGGAATGGTGGGCGTAAC
AGGGCTACCAGGAATAGCAGGAGAAAAAGGAGACCAGGGGTCACAAGGTCCTATGGGTCGACGTGGACTA
CCTGGAACTGCTGGAGTTCCTGGGCCAGCTGGTCAACCAGGAAATGTTGGCCCACCTGGTCCTGTAGGAC
AACAAGGCGAAAGAGGGACCCAGGGAGTAGATGGACCACCAGGACCGCGAGGTGTTGAGGGAAGTCCTGG
GGTGCAAGGACCACTCGGACCAAAAGGCCAGGAAGGTCCTCGCGGACCACAAGGAGTACCGGGTGACATG
GGAATTCCAGGACCTGACGGACCAAAAGGAGAGATGGGTCCTCTAGGAATTCCTGGACCTCAAGGACCAA
CAGGACCTCCTGGACCAAAAGGTGTTCAAGGACCAGTTGGGGAAGATGGACTTCCTGGACCACAGGGACC
TATTGGCAAACAAGGTTTACGAGGACTTCCCGGACCTTTAGGACCATCAGGACCGCCTGGTATGACCGGT
CCTCAAGGACGTACCGGAGCTCAAGGTCCCAAAGGAGTAAAGGGCGAAACAGGTGAACAAGGTCTACCTG
GAGAACCAGGACGAGTTGGGCCAGTAGGATCGCCAGGACCACCGGGATCTTTAGGCAGCCCTGGACAGCA
AGGTGTTCCAGGAGTAATGGGAAAACAAGGTAAAACAGGGGAACGTGGACCAGAAGGATTGCAAGGAAAG
CAAGGTGACCCTGGAATACAAGGCGACCGTGGTCCGAAAGGCAGCAAAGGAACTTATGGTCCAGTCGGCC
CTGTTGGCCCTCCTGGACCAAAGGGTGAACAAGGTATCCCAGGACTAGAAGGTGCACGAGGAGTAGTTGG
TCTTAAAGGTGAGAGAGGTCCCATAGGACCTCAAGGAGATCCAGGACAACCAGGGCCACCTGGACCAGTC
GGCCCGGAAGGTCCACCTGGACACCCAGGTCCTCCAGGATTACCAGGTGTTCCAGGTCAGAAAGGTTCGT
CAGGCCCGGCTGGGCCACCAGGACCTCCTGGTCCAATCAAGGTTTTAGATATGAGTGAAGGTTATTACAA
GTTTGAGGATACACCCAGAGTTAGACGTAGTATTTCAGATGCTTTGTACAATAATCAACATTATTCGAAA
CAAGATCCGGATTTAGAGTATAATCTTATAATCATTGTTTTGCTACAACAATTAGACGAAAGTATTACAC
CGAATACATTACCATCTGTTGGTGCTGTACTACGTCGTATATATGCAAGAATTGAAAATTTAGAAGCATC
TATGAATAGTTTTGAACGTCCTATGGGTACACAACAAAATCCAGCCAGACATTGTCGTGATATATTTGAA
GCTGCTGAATTTCCAGAAACTTTTAAATCTGGTATTTATTGGATTGATCCGAATCTTGGTTCACCAACTG
ATGCATTTACAGTTGAATGCAGATTTCAAAATAAAGGGAATGTTGCTGAAACTTGCATTAAACCAAGTGA
AGACACGAAAACGCAACCTCTCACTAATTTTGTTAAAACAAATAATTCTGAAGATTGGTGGATATCTCAT
TTAAAACAACAAAAGCAAAATGGAACGATACATAAAACTCAACTATATTATGCACCAACAAATCAAATTC
GTTACCTTCAATTATTACATTCAAAAGCTGAACAAGTTATTACTTTCACATGTCGTAATACACCAGTTTA
TTTTGATGTGAAAAATCAAAATTATAGAAATGCAGTAGTGGTCAAATTATTTGATGAAAACGTGATTGAT
ACATATGAAGATCGACGTACACGTGCTATCGGTGGTAGTATTCTGTTAGATATCAAAGTTAAAGATGAAT
GCATGGAACGAAGTAAACAGAAAGCTAGTAGTGTATTTGAATTCGTCGCTCGTAAACCGAATTTACTTCC
ACTAGTTGATATTCAACTAAAAGAGTTTGGAGAAAGTGATCAAGAAATTGGATATTATATGGATGCTGTT
TGTTTCAGTTAA
>Sjc_0002134-RA
ATGATTATTAAACAACAATACAAGTGTATTATTCAATTGATATTGTTATTATTAACATTTAATAATGTTT
TACAAATAAATTCACAAAAATTTAATAAAGAAAATAATAATGATGAAAATGTAAAAAGAAAAATTGAAGA
AATAAAAAATGAAGAGAAATTTAAAGATATTACTGATTTACTACAACTTGTTGAAATTGACAAGTTGGAT
AGTTATGAAGTTACACGTCAATATGGATTCTGTCCAACACAATTAACAGAAAATCCAAACACTGCCTATT
CATATCATCGAGGTGATAAATTAAAACTACCAGCAGAAAAAGTATTCCCTTCTTCTTTTCCTCAGGATTT
TTCTATTCTCACTACTATACGATTAAGGCATGAACAAAATCAAAAGATATTTGATGTAATAGATGAAACA
GGACAAAGTCAATTGGCTATTTCTGTTGGCAATAGTATTGTATTGTATTATCGTTTATCAGGAGATTCAT
TGTCTATAGTGGAATTTACAAATGTTAAAATGAATGATTTAAGATGGCATAGAATTGCATTGAGTATTAA
AGGTGATTCAGTCACATTACTTATTGACTGTAAAGTTATTACGTCGAAGTTATTGAATCGTCCATTAACT
GAAAACTTGAAATTTAATAAAGGAGTGCTATATGTTCTACAAGATAAGACAGGACAAGCTAGTTTCTCTG
GTGCAATTGAACAGTTGCTAATTGTTCCTTCACCTGGAGGAGCCTATGATCAGTGCAGTATTTATTCTCC
TTGCAGTGAATCGGACAAAACTATTGAAGAAATGCAACTTCAAGAACCATACATCTATGAGCAAACAAGA
AATTTCGGTCAGCCAGGTGAGAAAGGTGAAGTTGGTCCAAAAGGTGAAAAAGGTCAACCCGGACGAGATG
GTCGTAGTGGAATTCCTGGAGCTCCAGGTCTACCTGGCGTACCTAGTCATATTTTAATGATGCCATTACC
AAGTTTTGGAAAAAATGAATTAAGTCGTATGGCTAGTTTTAGAACAACAGTACAACAAGCAGTTATGATG
CTTAAAGGAAGTCGAGGTCAACAAGGCATGATTGGTCTCCCAGGAATACAAGGTCCACCTGGACCAAGAG
GTTCAAAAGGAGATCAAGGTCTTATTGGAGAGCCTGGTTTCATTGGACCAACAGGTTTAAGAGGTCCACC
AGGTCCTGTTGGTCCACGGGGCAGACCAGGTGTTGATGGTGAAGTTGGAGCAAGTGGTTTGGCAGGTCCT
AAAGGATTGCCTGGTCTACCTGGACTACCGGGTCTACCTGGTCATAGAGGTCATAAAGGAGAAATTGGAC
CTAGTGGTATTAAAGGGGATATTGGATTAAGAGGACCACCTGGTCCTTATGGACGAGATGGTGAAGTAGG
TCCTCCTGGTGAACCTGGTTCTGCTGGCCTTCAGGGTCCAATGGGACCAGTCGGACCAGCCGGATTACGT
GGATTACCAGGAAGATCTGGTCCGAATGGGCTTAAAGGAGAATTTGGAGATTCAGGTGAAATTGGCCCAC
CTGGTCCTCAAGGACCTGTAGGCCCACCAGGAGTACCTGGACCGCAAGGCATACGTGGATTAACTGGAAA
GCCAGGAGCAAGAGGACCACCTGGTGTAACTGGTTTGCCAGGTAGTCCTGGAATGACCGGAAATCCTGGA
CCACAGGGTAATGCTGGTCCAAAAGGTGAGCCAGGATTAACTGGGGAACCAGGTGACACTGGACCTGTTG
GAGCTTCAGGATACAAAGGTGACCGTGGTCCTCGTGGTTTGCCTGGAGCTAAAGGAGCTCAGGGAGCAGC
TGGTTTGACTGGCGTTCGTGGAGATCGAGGTGAAAAAGGCTCTAAAGGTGAACGTGGTCTTCCTGGACCA
AGAGGTAGTGAAGGTCCAGTTGGAATTAAAGGAGAGCCTGGTATAATAGGTGAACTTGGTCCTCGTGGAT
TAGAAGGTCAAAAAGGTAACGAAGGTCCTCGGGGAAGTCCAGGATATCCCGGGGGTCCTGGACCAAAGGG
TACTGTTGGACCTGCAGGTGGAATTGGGAGCCCAGGAGAAAAAGGTGACCCAGGTCATATAGGACCGTTA
GGTCTGAGTGGACCTGTTGGACCACGTGGAGCACCTGGTCCACGCGGAGCCCCTGGTCAGTCAGGACCTG
TTGGATTTAAGGGTGATGAAGGGCCAACAGGACCAACTGGTCCTCCAGGAGCTGCTGGACCTCAAGGTCC
CAGAGGTACACCTGGTTTTGCTGGAGTCCCAGGTCCTCCAGGTTTGCCTGGTAGGCCAGGACCGGTAGGA
CTTTTAGGAGATCGTGGGGAACCTGGTGAACCCGGAATACCAGGTGAGATTGGACCGATAGGTATGGTTG
GTGTACCAGGTCAGGTTGGAGAACAAGGAGCGCCTGGAGAACGTGGTCCACCAGGACCACGTGGACCCCA
AGGGATACCAGGCAAACCAGGTGTGGAAGGAATTGAAGGAGTACAGGGGGAAAAAGGAACTAAAGGTGCT
CCTGGTCCTTCTGGCCCAAGTGGGCCTGTTGGATTACGAGGAACACGTGGGCCACCAGGTCCGTCTGGGG
ACCCTGGGGCAAAAGGAGACGAAGGTCGTCCTGGTCCTCATGGAAGCCTTGGAGATAAGGGTGACAGAGG
CCCTCCTGGACCACATGGACCACCAGGTCCTATAGGGCCTGTTGGACCACAGGGATTACCAGGAAGCCAA
GGTGAACCCGGTGACAAAGGTGCACGCGGTCCTCCTGGTCCAGTTGGTGAAACAGGTGAAAAGGGTGTCC
AGGGATTAATTGGCAAACCAGGCTTACGTGGACCAACAGGAGCAGATGGTGAGCAAGGAGACCAAGGAAG
TCCTGGTCCACAAGGTGCTAAGGGCGACAGAGGAGAACCGGGTGAACAAGGTTCCACTGGACAACAAGGA
GCAGCTGGATCTCCAGGTCCGCAGGGTATGGTTGGTGAACCAGGCGAGATTGGAAATGCTGGAGTTCCTG
GTCCAAAAGGTATAGAAGGCAAAGTTGGACCACCAGGACCACCTGGACCCGCTGGTGTTCAAGGGTCACC
TGGTCGAAGTGGTCCACGTGGGGAACCTGGTATTAAGGGAGTGATCGGTGCGGAAGGTCCTGTTGGATTT
CCTGGACCTGTTGGTTTAGCCGGAGCTCCAGGAAAGATGGGAGTGCCTGGCGCACCAGGTTCACCTGGAT
TACCAGGATTAAAAGGAGAACAAGGAAAACCAGGTGCACGTGGTGAACAGGGGGCTCAAGGTGCTATCGG
ACCAGCAGGACCAAAAGGAATGAAGGGAATGCTTGGAAGACCTGGTCGACAAGGTCAGCCTGGGTCTGCA
GGACCACCAGGAATAGTTGGAGAGCCGGGTGTTCAGGGTGCACAAGGGCCGATGGGTCCAATCGGTGCAC
CAGGTCTTCCAGGTGAACCTGGTTCTGCTGGTCTACCTGGGAAAGATGGAGTCCGTGGAGATATTGGTCC
TGAAGGAATATTCGGCGATGATGGGCCTCCAGGACCACCAGGGCCCGTAGGTGTTCCTGGTGTTCAAGGT
CCCCCTGGAACTGCTGGTGAGACTGGTCCAATTGGTGACCCGGGAGATCGAGGTGCTCCTGGATCGGTAG
GGTCACCTGGGGAGCGCGGGCCACCTGGAATAATGGGTGCTGAGGGACAAGTTGGTCCACAAGGACCTGA
AGGAGAGCAGGGTCTTCAAGGACCACCGGGAGATTCCGGACCAAAGGGAAACGTTGGCAAAATAGGATCA
CCAGGTCCAGTCGGTCCGAAAGGAGAATCTGGTCCAAAAGGTGTAGGAGGTAATCCTGGAACAGTTGGCC
CACCGGGACCTAAAGGAGAACAAGGTAGCATAGGAGATCCTGGGCCGTCTGGAAAACAAGGCGAAATGGG
TGGACATGGAGATCAAGGACCACCTGGTCCTCGAGGACTTAATGGTGATGAAGGAGAATCTGGGCCTCCG
GGTCCAATAGGCCAACCTGGTCCACCTGGACTACAAGGTCCTCGGGGAGAGCAAGGACATTCAGGTGATC
CTGGACCAATGGGTAAACAAGGCCCTCAAGGTCAAGTAAAGATAACAAATAATGGCGAAAATCTACGAAT
GAGATATAAAAGATCAGCTGTAGTGCAAACTGAAGAAACACTTGAACAAATTAATCAAAATATTTTTGGT
CGTGTTGATGCACTTAATAAGAAGGTACGTTCAAGACGTTATGCAACTGGTTTAAGTCCACAAAATCCAG
CAAGAACCTGTAAAGATGTCAGATTGACAAATAAATTCGCTCAAAATGATACGTATTGGATAGATCCAAA
TGAAGGTTCAAACAAAGACGCAATTAGGGCAAAATGTACATTTTATGATGATGGTACTGTTGAAACATGT
GTAGATTCAAGTATGGATCAAGGTATACTTGTTACATATTTGAAACCATTACCAAGTGATAGTGAATGGC
AAAGTCAACTTAGAGTGATGAATTCTACAACACCTTTAGATTTACATAATTATGGTAGTCATTCACAAGT
TAACATGTTACGTATTCAACATCGATATGCATCACAAGAACTTGAATTTCTATGCGATGGAACAGAAATC
TATGGTTCATGGAATCCACGTACAAGTCAATCGGATTTCAGTAAAGCTACATCATTGTTAGCGCATAATG
AACGAATGCTTGATTTAACTTCAGGTGAAAGATTAGGACCTGGAAAATATCATATGGATAAACGTAATTA
TCGAAATAATTTAGAACGTGTTGATACAAGTATTACAGTAGAATATGATGGATGTCAGTATTTAACAAGA
GGCGCAGCAACTAAATTATTGATTGAAACAAGAGATTTAGAAGTATTACCAATTATTGATTTTAAAGTAC
GTAATTTCGATAAACAAGATACATGTTCATTAAGTATCAATGTTGGTGCTGTTTGCTATCGTACATAG
>Sjc_0007693-RA
ATGTTTATACAAACGATATTAATTCATATCATTATGATAATCATAATAAGCATAAATTATCAACAATTTA
TAATGATTAATGCAATACATTTAACACGTTTACAACGTTCATTAGGAATGAAAAGTATTAAATTATGGCC
AAATGGTATTGTACCTTACATTATAGAAGATGTAGATACAACAAGAAATAATGAATTTTCGGAATACTTT
ACTAAACTCGATGTTTTGTTAATTAAAAAAGCGATGTCAATTATTGAGGAAGAAACATGTATCCAATTTT
ATGATTTGACTTCTAGAACAAATTCACGTACATTGAATGATAGAAAGTTGATACGAATTAAAGGTCGTGG
TCAAACAGGATGCTATTCATCATTAGGTATGGTGAGAAGAAAACATCAACTTCTTCGACTTGGTCCAACT
TGTCGAACAGTTGGTCAAATCCTTCATGAACTACTTCATGCATTAGGTGTTATGCATGAAATTATGAGAC
CAGATCGCGATCAATATGTTATTTTACATGAAGAAAACATTGATAAGTCATATTTGGAAGAATTCAAAAA
AATTAAAGAACATCAATCAATTCTAACAGATCGTAAATTTGACTTTCAATCAATTAGTTTATATGATCCT
TTTACTTTCACATCAAACGGTAATCCAGTATGGGAACCGATTGTTAGTTTAAACGATATACCATTGTTCT
CGATTGGTGAAAAATATTTATCATTTGAAGATACTGTTGGTTTAAATCGATTATATCAATGTGATAGAAA
TTGTCCAAATCAAAGCATTCCTTGTGCACCAGGGGAATTTCGAAACAAACAATGTATTTGTACAAATGCA
ACAAAATATGCCTTTGATCGATGTCATGATGATGCCAATCAAACTGAATATTGTAAAACTGCAGTCTCTA
ATAATAAATGTTATGATGAAGCAAAATATGCTATACCATTTTGCAGACGTACATGTGGAAGATGTTTTCG
AGCTGGTTCTATAGGAATATCAACACCCCCCAGAAAAATATGTCGAGATGTAGAAATAGATTTATGTGAA
AACTACGTCAAAGAAGGATATTGTCACTTTGATGGTTGGACCAAGTTAAACTGTCAATATTCATGTAATC
TTTGTCCATCAGCACATGTTGTCGAAAGGCAAGCTGAAACAGGTGACGTAAAGGCCTATTTAGAAGCTTA
TCGTAAAGGTGATTGCTTTAATAGATATGATGATCTACGATGTGAAGTATTCGCGGAACGTGGTGATTGT
CGTAAAAATCCTGGTTTTATGTCTAGTCAGTGTACACAATCATGTGGTTTATGTCCACAGATAGATAAGC
AACCTACTAATGCAACACGACTACAGGCACCTTGTCGTAATTACATCGACGATCAAAGATGTGATGCTCT
TGCGAAAGAAGGAAAATGTTATGGTACTACATTGAAACAGTGTCTTGGTTCATGTAATAAATGTGGCGAT
AATTATCCACGTCAAACTACTGAAAGTCCTCATGATACAACAACTATCAATACAAACAACAATTCATTAT
TGTTAATCGAGTGCGAAGATCAATCATCACTATGCTTACATTATAAAAATACTGTAGAATGTAAAACAAA
TAAAATTATAATGTTAGAAATGTGTCCTAAAACTTGTGGATCTTGTGAAACTGAATGTATAGATATCGAT
CCATCAAATGTGTGTAATGCTCTTGTTCAGCGTGGTCATTGTAATTTATCGAAAGCACATACTCTACGAT
GTATGAAAAGTTGTGGTAAATGCAAAGATAAGAAAACATTAGAGGTGAGTAATTTTATGTCAGATAATAT
TATCAGTGTATCGACACCACAAACAACAATGACTGTTGAAAAGGTTATTATCAATCCTAATATAACAACT
GAAACTATCACCAGTGCTAATATGTCATCTCCAGTAAATTCTGCTAATTCTTCAAATACAAAACCTATTT
TAAACAACTCCAAAATGTCATCGATTGTTTCAAAACTTACAGGAATGCAATATAGAAACAAATCATTAAT
ACCAAAAGTTGTTGCTAAGAGAACATACATTCCATCAGAATATTCTATTGACAAACAGGAATGTGTTGAT
TTGTATCCAAAATCGTCTTGTAACGCTTGGAAAAAGACAGGTTATTGTAATTTTTCACATGTTTCCAAAT
TATGTTTGAAAACATGCCATTTGTGTGAAACTGACGAACTTTTAAGTAAATACCGACCACTTATAATATA
A
>Sjc_0009480-RA
ATGATAGCTAGTTTTACTGAAACTGTTCAATCTTACTTGCTTACAATGAACGGTAGTAATGATGTTGATG
ATGATGATGATGATGATGATGATGATGATGATGATGATGATGATGATGATGATGATGATGATGATGATGA
TGATGATGATGATGATGATGATGATGATGATGATGATGATGATGATGATGATGATGATGATGATGATGAT
GATGATGATGATGATGATGATGATGATGATGATGATGATGATGATGATGATGATGATGATGATGATGATG
ATGATGATGATGATGATGATGATGATGATGATGATAAGATATTTCACTTTCACTTTACATTATTCACTTT
ATTATTCTATAATTATAATAATAAGAATAATAATAACAATATGGAACATATTAAAAAGAAGATGTTAGCA
ATGAAATTAGACAAAGAGAATGCAGTTGATGAGGCTGATCAGCTGGAGGCAAAATTACGTGAAAAAGAAT
TGGAAATGCAAACTAAAGATGAAGAAGCTGCTGAAGTTGTCAAGAAAATTCAACAAGTTGATACGGATAA
GGAAACTGCACAAACTCAATTAGCTGAAACTAATACCAAATTAGAAGAAACAGATAAACGTGCAACTGAA
GCTGAAGCTGAAGTCGCCTCACTACAAAAACGAATCCGGCAACTTGAAGATGAATTAGAATCTACGGAGA
CTCGCCTTCAAGAAGCAACCCTTAAACTTGAAGAGGCCAGTAAGGCCGCTGATGAAAGTGATCGGTTAGT
TCATGTTATTTGA
>Sjc_0009480-RB
ATGATAGCTAGTTTTACTGAAACTGTTCAATCTTACTTGCTTACAATGAACGGTAGTAATGATGTTGATG
ATGATGATGATGATGATGATGATGATGATGATGATGATGATGATGATGATGATGATGATGATGATGATGA
TGATGATGATGATGATGATGATGATGATGATGATGATGATGATGATGATGATGATGATGATGATGATGAT
GATGATGATGATGATGATGATGATGATGATGATGATGATGATGATGATGATGATGATGATGATGATGATG
ATGATGATGATGATGATGATGATGATGATGATGATAAGATATTTCACTTTCACTTTACATTATTCACTTT
ATTATTCTATAATTATAATAATAAGAATAATAATAACAATATGGAACATATTAAAAAGAAGATGTTAGCA
ATGAAATTAGACAAAGAGAATGCAGTTGATGAGGCTGATCAGCTGGAGGCAAAATTACGTGAAAAAGAAT
TGGAAATGCAAACTAAAGATGAAGAAGCTGCTGAAGTTGTCAAGAAAATTCAACAAGTTGATACGGATAA
GGAAACTGCACAAACTCAATTAGCTGAAACTAATACCAAATTAGAAGAAACAGATAAACGTGCAACTGAA
AAAATTTACAACTGTTCAGAAAACATTTCGGCGGTTATAAGATTTCCTAAATTCAACCCTGAAGTCCTAG
TTCACAACAAACCTTTAAAGTTATGTGAACAAATTTGGGAATGTTCAATTATGAAAAGCCAAGTTCATGA
AGCTATGGAAACGGCACGTAGAAGGCTAAGGAGAAAACATTTAGATGCCTCAAGAATAAGCAAAGTGGCG
AATAGAACGAAAGATCTTTCAAATTTTCTTTCTGGTGGCCGGCGAACTCGACTTTCGGACACAACAGAAA
CTAGAATTAATGCATTGGATGCATTAGGTCCAAGGTTAGAACCTGAAGGTGAAGATCAGGCAACTCAAGA
GAGATGCTCAGAAAACAGGAATATTTTTTATGAACAAACAGATGGCCTGTTATTTTCTGATTACGGCAGC
GAAAACGATGATGATGAATATGTTGAACGGAGGCGTGGTTTAAAGGCTACTGACTACGATACTGCAATGG
ATGAAGCATTATCAGCCGTATACCTTAATTCGGGGACACTTATTAAAATGGCAATCATTGGTGTTGAGCT
ACAAAATGTTGTCAAAGTTTCCTTACGAAAGATAGGTTGTTATATCCTAGAAATGTCTAGTCCTGTAATT
GGCGCTGTAAAATCAAAAATGCAAGGGATGAAACTTCAGATTGATCAGCTTAGACAAGAGGTATCTAGTA
AACAAGCGGTGTTAAGAAAGGAGGAGGAAAATAAGACCAAGGCTGAAGCTGAAGTCGCCTCACTACAAAA
ACGAATCCGGCAACTTGAAGATGAATTAGAATCTACGGAGACTCGCCTTCAAGAAGCAACCCTTAAACTT
GAAGAGGCCAGTAAGGCCGCTGATGAAAGTGATCGTGCTCGTCGGGTGCTTGAGGCTCGTCAGACTGCAG
AAGACGAGCGTATTCTACAACTGGAATCTATGGTACAGGAAACTGCAAAATCTGTGAAAGATGCAGAAAC
AAAATATGAGGAGGCTACACGAAAACTTGCCGTTGCTGAAGTTGCACTATCACATGCTGAAGATCGAATC
GAAGCTGCTGAAAGTCGTTTAAAGGAACTTCAATCAATTATTCATGGTACAATGGGTCAGTTAAAATCGT
TAGAACATCAAGAATCTCAGTTAAGTAAACAACGTAGTCTACATCAATCTCAATTGGCTTCTTTGTCAAA
ACAATTAATTGAGGTGGTTTGTTTATTGGTTTTTCTAGTATTCTATTCAATATATTCTGTTACAACTTGA
>Sjc_0009480-RC
ATGATAGCTAGTTTTACTGAAACTGTTCAATCTTACTTGCTTACAATGAACGGTAGTAATGATGTTGATG
ATGATGATGATGATGATGATGATGATGATGATGATGATGATGATGATGATGATGATGATGATGATGATGA
TGATGATGATGATGATGATGATGATGATGATGATGATGATGATGATGATGATGATGATGATGATGATGAT
GATGATGATGATGATGATGATGATGATGATGATGATGATGATGATGATGATGATGATGATGATGATGATG
ATGATGATGATGATGATGATGATGATGATGATGATAAGATATTTCACTTTCACTTTACATTATTCACTTT
ATTATTCTATAATTATAATAATAAGAATAATAATAACAATATGGAACATATTAAAAAGAAGATGTTAGCA
ATGAAATTAGACAAAGAGAATGCAGTTGATGAGGCTGATCAGCTGGAGGCAAAATTACGTGAAAAAGAAT
TGGAAATGCAAACTAAAGATGAAGAAGCTGCTGAAGTTGTCAAGAAAATTCAACAAGTTGATACGGATAA
GGAAACTGCACAAACTCAATTAGCTGAAACTAATACCAAATTAGAAGAAACAGATAAACGTGCAACTGAA
AAAATTTACAACTGTTCAGAAAACATTTCGGCGGTTATAAGATTTCCTAAATTCAACCCTGAAGTCCTAG
TTCACAACAAACCTTTAAAGTTATGTGAACAAATTTGGGAATGTTCAATTATGAAAAGCCAAGTTCATGA
AGCTATGGAAACGGCACGTAGAAGGCTAAGGAGAAAACATTTAGATGCCTCAAGAATAAGCAAAGTGGCG
AATAGAACGAAAGATCTTTCAAATTTTCTTTCTGGTGGCCGGCGAACTCGACTTTCGGACACAACAGAAA
CTAGAATTAATGCATTGGATGCATTAGGTCCAAGGTTAGAACCTGAAGGTGAAGATCAGGCAACTCAAGA
GAGATGCTCAGAAAACAGGAATATTTTTTATGAACAAACAGATGGCCTGTTATTTTCTGATTACGGCAGC
GAAAACGATGATGATGAATATGTTGAACGGAGGCGTGGTTTAAAGGCTACTGACTACGATACTGCAATGG
ATGAAGCATTATCAGCCGTATACCTTAATTCGGGGACACTTATTAAAATGGCAATCATTGGTGTTGAGCT
ACAAAATGTTGTCAAAGTTTCCTTACGAAAGGCTGAAGCTGAAGTCGCCTCACTACAAAAACGAATCCGG
CAACTTGAAGATGAATTAGAATCTACGGAGACTCGCCTTCAAGAAGCAACCCTTAAACTTGAAGAGGCCA
GTAAGGCCGCTGATGAAAGTGATCGTGGACGTAAAGTGTTGGAGAATCGTACATTTGCGGATGAAGAACG
TATCAATCAATTAGAAGAACAATTAAAAGAATCTACATTTATGGCAGAAGATGCTGATCGAAAATATGAT
GAGGCTACACGAAAACTTGCCGTTGCTGAAGTTGCACTATCACATGCTGAAGATCGAATCGAAGCTGCTG
AAAGTAAAATTACTGAACTCGAAGAAGAGTTACGCATTGTTGGTAATAATGTAAAATCTTTGGAGATTTC
TGAACAAGAGGCAGCTCAGCGTGAAGAGGCATATGAAGAAAATATTCGTGATTTAACTGAACGTTTGAAA
GCTGCTGAGGATCGTGCTCAAGAGTCTGAAAGACTTGTCAATACTTTACAAGCTGATGCTGATCGCCTTG
AAGATGAATTGGTTACTGAGAAAGAAAAATATAAAGCACTTAGTGAAGAATTGGATTCAACATTTGCTGA
ACTTACTGGAAATTAA
>Sjc_0009480-RD
ATGATAGCTAGTTTTACTGAAACTGTTCAATCTTACTTGCTTACAATGAACGGTAGTAATGATGTTGATG
ATGATGATGATGATGATGATGATGATGATGATGATGATGATGATGATGATGATGATGATGATGATGATGA
TGATGATGATGATGATGATGATGATGATGATGATGATGATGATGATGATGATGATGATGATGATGATGAT
GATGATGATGATGATGATGATGATGATGATGATGATGATGATGATGATGATGATGATGATGATGATGATG
ATGATGATGATGATGATGATGATGATGATGATGATAAGATATTTCACTTTCACTTTACATTATTCACTTT
ATTATTCTATAATTATAATAATAAGAATAATAATAACAATATGGAACATATTAAAAAGAAGATGTTAGCA
ATGAAATTAGACAAAGAGAATGCAGTTGATGAGGCTGATCAGCTGGAGGCAAAATTACGTGAAAAAGAAT
TGGAAATGCAAACTAAAGATGAAGAAGCTGCTGAAGTTGTCAAGAAAATTCAACAAGTTGATACGGATAA
GGAAACTGCACAAACTCAATTAGCTGAAACTAATACCAAATTAGAAGAAACAGATAAACGTGCAACTGAA
AAAATTTACAACTGTTCAGAAAACATTTCGGCGGTTATAAGATTTCCTAAATTCAACCCTGAAGTCCTAG
TTCACAACAAACCTTTAAAGTTATGTGAACAAATTTGGGAATGTTCAATTATGAAAAGCCAAGTTCATGA
AGCTATGGAAACGGCACGTAGAAGGCTAAGGAGAAAACATTTAGATGCCTCAAGAATAAGCAAAGTGGCG
AATAGAACGAAAGATCTTTCAAATTTTCTTTCTGGTGGCCGGCGAACTCGACTTTCGGACACAACAGAAA
CTAGAATTAATGCATTGGATGCATTAGGTCCAAGGTTAGAACCTGAAGGTGAAGATCAGGCAACTCAAGA
GAGATGCTCAGAAAACAGGAATATTTTTTATGAACAAACAGATGGCCTGTTATTTTCTGATTACGGCAGC
GAAAACGATGATGATGAATATGTTGAACGGAGGCGTGGTTTAAAGGCTACTGACTACGATACTGCAATGG
ATGAAGCATTATCAGCCGTATACCTTAATTCGGGGACACTTATTAAAATGGCAATCATTGGTGTTGAGCT
ACAAAATGTTGTCAAAGTTTCCTTACGAAAGATAGGTTGTTATATCCTAGAAATGTCTAGTCCTGTAATT
GGCGCTGTAAAATCAAAAATGCAAGGGATGAAACTTCAGATTGATCAGCTTAGACAAGAGGTATCTAGTA
AACAAGCGGTGTTAAGAAAGGAGGAGGAAAATAAGACCAAGGCTGAAGCTGAAGTCGCCTCACTACAAAA
ACGAATCCGGCAACTTGAAGATGAATTAGAATCTACGGAGACTCGCCTTCAAGAAGCAACCCTTAAACTT
GAAGAGGCCAGTAAGGCCGCTGATGAAAGTGATCGTGGACGTAAAGTGTTGGAGAATCGTACATTTGCGG
ATGAAGAACGTATCAATCAATTAGAAGAACAATTAAAAGAATCTACATTTATGGCAGAAGATGCTGATCG
AAAATATGATGAGGCTACACGAAAACTTGCCGTTGCTGAAGTTGCACTATCACATGCTGAAGATCGAATC
GAAGCTGCTGAAAGTCGTTTAAAGGAACTTCAATCAATTATTCATGGTACAATGGGTCAGTTAAAATCGT
TAGAACATCAAGAATCTCAGTTAAGTAAACAACGTAGTCTACATCAATCTCAATTGGCTTCTTTGTCAAA
ACAATTAATTGAGGCTGAACGACGTGTAAAAGAAGCCAGTCATCAAGAGGAAATGAAGCAAATGGAATTA
TGTAAATTGGAAGATACATTAGAAGCGGAACAATTGAATCATACTAATCTTCGTCGTGAAATGGAAACAA
TGTTCACAGAAGTTGAAAATCTATAA
>Sjc_0009480-RE
ATGATAGCTAGTTTTACTGAAACTGTTCAATCTTACTTGCTTACAATGAACGGTAGTAATGATGTTGATG
ATGATGATGATGATGATGATGATGATGATGATGATGATGATGATGATGATGATGATGATGATGATGATGA
TGATGATGATGATGATGATGATGATGATGATGATGATGATGATGATGATGATGATGATGATGATGATGAT
GATGATGATGATGATGATGATGATGATGATGATGATGATGATGATGATGATGATGATGATGATGATGATG
ATGATGATGATGATGATGATGATGATGATGATGATAAGATATTTCACTTTCACTTTACATTATTCACTTT
ATTATTCTATAATTATAATAATAAGAATAATAATAACAATATGGAACATATTAAAAAGAAGATGTTAGCA
ATGAAATTAGACAAAGAGAATGCAGTTGATGAGGCTGATCAGCTGGAGGCAAAATTACGTGAAAAAGAAT
TGGAAATGCAAACTAAAGATGAAGAAGCTGCTGAAGTTGTCAAGAAAATTCAACAAGTTGATACGGATAA
GGAAACTGCACAAACTCAATTAGCTGAAACTAATACCAAATTAGAAGAAACAGATAAACGTGCAACTGAA
AAAATTTACAACTGTTCAGAAAACATTTCGGCGGTTATAAGATTTCCTAAATTCAACCCTGAAGTCCTAG
TTCACAACAAACCTTTAAAGTTATGTGAACAAATTTGGGAATGTTCAATTATGAAAAGCCAAGTTCATGA
AGCTATGGAAACGGCACGTAGAAGGCTAAGGAGAAAACATTTAGATGCCTCAAGAATAAGCAAAGTGGCG
AATAGAACGAAAGATCTTTCAAATTTTCTTTCTGGTGGCCGGCGAACTCGACTTTCGGACACAACAGAAA
CTAGAATTAATGCATTGGATGCATTAGGTCCAAGGTTAGAACCTGAAGGTGAAGATCAGGCAACTCAAGA
GAGATGCTCAGAAAACAGGAATATTTTTTATGAACAAACAGATGGCCTGTTATTTTCTGATTACGGCAGC
GAAAACGATGATGATGAATATGTTGAACGGAGGCGTGGTTTAAAGGCTACTGACTACGATACTGCAATGG
ATGAAGCATTATCAGCCGTATACCTTAATTCGGGGACACTTATTAAAATGGCAATCATTGGTGTTGAGCT
ACAAAATGTTGTCAAAGTTTCCTTACGAAAGGCTGAAGCTGAAGTCGCCTCACTACAAAAACGAATCCGG
CAACTTGAAGATGAATTAGAATCTACGGAGACTCGCCTTCAAGAAGCAACCCTTAAACTTGAAGAGGCCA
GTAAGGCCGCTGATGAAAGTGATCGTGCTCGTCGGGTGCTTGAGGCTCGTCAGACTGCAGAAGACGAGCG
TATTCTACAACTGGAATCTATGGTACAGGAAACTGCAAAATCTGTGAAAGATGCAGAAACAAAATATGAG
GAGGCTACACGAAAACTTGCCGTTGCTGAAGTTGCACTATCACATGCTGAAGATCGAATCGAAGCTGCTG
AAAGTCGTTTAAAGGAACTTCAATCAATTATTCATGGTACAATGGGTCAGTTAAAATCGTTAGAACATCA
AGAATCTCAGTTAAGTAAACAACGTAGTCTACATCAATCTCAATTGGCTTCTTTGTCAAAACAATTAATT
GAGGTGGCTGAACGACGTGTAAAAGAAGCCAGTCATCAAGAGGAAATGAAGCAAATGGAATTATGTAAAT
TGGAAGATGAATTGGTTACTGAGAAAGAAAAATATAAAGCACTTAGTGAAGAATTGGATTCAACATTTGC
TGAACTTACTGGAAATTAA
>Sjc_0009480-RF
ATGATAGCTAGTTTTACTGAAACTGTTCAATCTTACTTGCTTACAATGAACGGTAGTAATGATGTTGATG
ATGATGATGATGATGATGATGATGATGATGATGATGATGATGATGATGATGATGATGATGATGATGATGA
TGATGATGATGATGATGATGATGATGATGATGATGATGATGATGATGATGATGATGATGATGATGATGAT
GATGATGATGATGATGATGATGATGATGATGATGATGATGATGATGATGATGATGATGATGATGATGATG
ATGATGATGATGATGATGATGATGATGATGATGATAAGATATTTCACTTTCACTTTACATTATTCACTTT
ATTATTCTATAATTATAATAATAAGAATAATAATAACAATATGGAACATATTAAAAAGAAGATGTTAGCA
ATGAAATTAGACAAAGAGAATGCAGTTGATGAGGCTGATCAGCTGGAGGCAAAATTACGTGAAAAAGAAT
TGGAAATGCAAACTAAAGATGAAGAAGCTGCTGAAGTTGTCAAGAAAATTCAACAAGTTGATACGGATAA
GGAAACTGCACAAACTCAATTAGCTGAAACTAATACCAAATTAGAAGAAACAGATAAACGTGCAACTGAA
GCTGAAGCTGAAGTCGCCTCACTACAAAAACGAATCCGGCAACTTGAAGATGAATTAGAATCTACGGAGA
CTCGCCTTCAAGAAGCAACCCTTAAACTTGAAGAGGCCAGTAAGGCCGCTGATGAAAGTGATCGTGGACG
TAAAGTGTTGGAGAATCGTACATTTGCGGATGAAGAACGTATCAATCAATTAGAAGAACAATTAAAAGAA
TCTACATTTATGGCAGAAGATGCTGATCGAAAATATGATGAGGCTACACGAAAACTTGCCGTTGCTGAAG
TTGCACTATCACATGCTGAAGATCGAATCGAAGCTGCTGAAAGTAAAATTACTGAACTCGAAGAAGAGTT
ACGCATTGTTGGTAATAATGTAAAATCTTTGGAGATTTCTGAACAAGAGGCAGCTCAGCGTGAAGAGGCA
TATGAAGAAAATATTCGTGATTTAACTGAACGTTTGAAAGCTGCTGAGGATCGTGCTCAAGAGTCTGAAA
GACTTGTCAATACTTTACAAGCTGATGCTGATCGCCTTGAAGATGAATTGGTTACTGAGAAAGAAAAATA
TAAAGCACTTAGTGAAGAATTGGATTCAACATTTGCTGAACTTACTGGAAATTAA
>Sjc_0007493-RA
ATGAATTTATATTTCAGTTCAGTAGCTAGTCAACCACCAGGATATTCATCATTATCTAAAGTGAATACAA
ATACAAAACATACTGGACATCCATCGAATACAACACATTCATTAAAACAACATGTAACATTAACAAATGC
TATCGATTTACTTACTGGAAGTAATTCAACAAATTTAGGAAGTAGTAGTAGAAATAGTTTTAGTATTAGT
GGATATAATCAAGTGAAGAAATCAGATGAAGCAACACCAATGAATATTGTATTAAGACGTGCATCAGTTG
ATTCACCATGGGGTTTTCGTGTACAAGGTGGAAGTGATTATCATTTACAACTTACAATATGTAAAACGCA
AAATGGTAGTCCATCAGAAGGTGTACTACAAAGTGGTGATGAGATTTTATTAATTAATGGTGAGAATGCA
AGAAGTTTAAGTCATGAACAAGCAACACAAAAAATTCGTTCTGCAGGTACTGATCTCCAACTAACTGTAG
CAAGAAGACAAACTTGCGATCTAAGTGATATTCGACCGAAAGGTTTATTGAAATTTACAGCTCCACAAAA
TAATAAACGTTAA
>Sjc_0007493-RB
ATGAATTTATATTTCAGTTCAGTAGCTAGTCAACCACCAGGATATTCATCATTATCTAAAGTGAATACAA
ATACAAAACATACTGGACATCCATCGAATACAACACATTCATTAAAACAACATGTAACATTAACAAATGC
TATCGATTTACTTACTGGAAGTAATTCAACAAATTTAGGAAGTAGTAGTAGAAATAGTTTTAGTATTAGT
GGATATAATCAAGTGAAGAAATCAGATGAAGCAACACCAATGAATATTGTATTAAGACGTGCATCAGTTG
ATTCACCATGGGGTTTTCGTGTACAAGGTGGAAGTGATTATCATTTACAACTTACAATATGTAAAACGCA
AAATGGTAGTCCATCAGAAGGTGTACTACAAAGTGGTGATGAGATTTTATTAATTAATGGTGAGAATGCA
AGAAGTTTAAGTCATGAACAAGCAACACAAAAAATTCGTTCTGCAGGTACTGATCTCCAACTAACTGTAG
CAAGAAGACAAACTTGCGATCTAAGTGATATTCGACCGAAAGGTTTATTGAAATTTACAGCTCCACAAAA
TAATAAACGTTAA
>Sjc_0007803-RA
ATGTCAATTCAGTTATTATTACTTTATGCTAATCTAATTATAATTTGTGCCTGGAAAAATAATGAAAATG
TTGATTATAATGAACAACATATGACTGTTATGAAAGAAATAGAAGATGAATGCCAAAAATGTGATCGTAA
AAAATGTCCACCAATAACACAATGTAATGTCGGTACAGTACGTGATAAATGTGGATGTTGCGATATTTGT
GCATTAGAAGAAGCTCAATTATGTAATACACCTGATGATTTCAAAGATGGCATCATAAAATCAGGGATAA
CATGGCATGGTATATGCGGTACAGATTTAGAATGTCGTACGCGTACAGATATTGACTCAAAAGTGATTGG
ATCACAGAGTATATGCTATTGTGTCAAACTAGGTAAAGTATGCGGTTCCGATGGTATTACATATTCAAAA
TGCAAAATGAATGCAACAATCATTTCATCGAAAGGTAAAATTACTCCAATTAGTGAGGGACCATGTCAAA
CTGTACCTTCGGTTAAATTGACTGCATTAAATCAAACTGTCGTTGAAGGTGCAAATGTTACACTGATATG
CGAAGCACGTGGATATCCGATACCAACTATTACTTGGTATTTCAATAAACCAAATCGGAAACAAGATAAA
ATTCAAATGCCAGGTAATTACAAAGATGTGACTGTTAGTGTTCGTGGCGGAACTGAAGAAACTCATACCA
TATCTTATTTACAAATAACCAGTTTCACTTTAGAGTATGAAGGTGAATATGTGTGTATGGCGGATAATAT
TGTTGGAATTAAAGCTCAAGGTACATCACTTGTTAGAAATGTAGAATCATCATCATCATCATCATTTCTT
TCATCTGAAACACATTTACATTATGATGAAGCAAGACTTTAG
>Sjc_0008534-RA
ATGCCTGAACAAAATTCAGAAGAAGTAGACAAAACGATACAGAATGAAACTACTGAGACTACAGAGTTAT
CAAATGAGAATACAGTTAGTACAGAGAAAGAAATAAAAACATATAAATGTGCTACACTTGGAGTATTTGG
CAGTTCAAAACACATAAGAATCGATAGTAATGAAGTGAAACCAGTTGGAAAGAATGAAATTGCTGTTGAT
GTACAAGCATGTGGTATAAACTTTCATGATATTATGACAAGACAAGGATTGATTGAGCAAACAATGAAAC
CACCATTTGTTCTGGGCTCTGAATGCACTGGAATTATTAGTGAAGTCGGTGAAAAAGTCACCATCTATAA
GGGAAACATGAAAAATTGGCCGAATATCTATGATGTACTGTTGGAACCAGATCAAGACTGTGTAACAGAA
ATTAAAAAGCTTTATCCGAATGGAATTCATGCAATTTTGGATTGTATAAGTGGACCAGATACGAATAAAT
TGTATGGAATATTGAAACCATTAGGAAAGCATGTGATTTATGCTAAACATACAAAAGAGGCGATGATGCG
TCTACAAGAAAGAAAAAATATTGGAAAAGTTGTTTTAATTCCTAAATTAAAAGAAGAGGAAAAACCTGAA
AATGAAACAGTCCAAGATAATGCAAACGTTGACAAATCGAAAACAACTGATGAAGTACCAATCAATTCAT
CTACTAATTAA
>Sjc_0008534-RB
ATGAAAAATTGGCCGAATATCTATGATGTACTGTTGGAACCAGATCAAGACTGTGTAACAGAAATTAAAA
AGCTTTATCCGAATGGAATTCATGCAATTTTGGATTGTATAAGTGGACCAGATACGAATAAATTGTATGG
AATATTGAAACCATTAGGAAAGCATGTGATTTATGCTAAACATACAAAAGAGGCGATGATGCGTCTACAA
GAAAGAAAAAATATTGGAAAAGTTGTTTTAATTCCTAAATTAAAAGAAGAGGAAAAACCTGAAAATGAAA
CAGTCCAAGATAATGCAAACGTTGACAAATCGAAAACAACTGATGAAGTACCAATCAATTCATCTACTAA
TTAA
>Sjc_0008534-RC
ATGCCTGAACAAAATTCAGAAGAAGTAGACAAAACGATACAGAATGAAACTACTGAGACTACAGAGTTAT
CAAATGAGAATACAGTTAGTACAGAGAAAGAAATAAAAACATATAAATGTGCTACACTTGGAGTATTTGG
CAGTTCAAAACACATAAGAATCGATAGTAATGAAGTGAAACCAGTTGGAAAGAATGAAATTGCTGTTGAT
GTACAAGCATGTGGTATAAACTTTCATGATATTATGACAAGACAAGGATTGATTGAGCAAACAATGAAAC
CACCATTTGTTCTGGGCTCTGAATGCACTGGAATTATTAGTGAAGTCGGTGAAAAAGTCACCATCTATAA
GGGAAACATGAAAAATTGGCCGAATATCTATGATGTACTGTTGGAACCAGATCAAGACTGTGTAACAGAA
ATTAAAAAGCTTTATCCGAATGGAATTCATGCAATTTTGGATTGTATAAGTGGACCAGATACGAATAAAT
TGTATGGAATATTGAAACCATTAGGAAAGCATGTGATTTATGCTAAACATACAAAAGAGGCGATGATGCG
TCTACAAGAAAGAAAAAATATTGGAAAAGTTGTTTTAATTCCTAAATTAAAAGAAGAGGAAAAACCTGAA
AATGAAACAGTCCAAGATAATGCAAACGTTGACAAATCGAAAACAACTGATGAAGTACCAATCAATTCAT
CTACTAATTAA
>Sjc_0008534-RD
ATGCCTGAACAAAATTCAGAAGAAGTAGACAAAACGATACAGAATGAAACTACTGAGACTACAGAGTTAT
CAAATGAGAATACAGTTAGTACAGAGAAAGAAATAAAAACATATAAATGTGCTACACTTGGAGTATTTGG
CAGTTCAAAACACATAAGAATCGATAGTAATGAAGTGAAACCAGTTGGAAAGAATGAAATTGCTGTTGAT
GTACAAGCATGTGGTATAAACTTTCATGATATTATGACAAGACAAGGATTGATTGAGCAAACAATGAAAC
CACCATTTGTTCTGGGCTCTGAATGCACTGGAATTATTAGTGAAGTCGGTGAAAAAGTCACCATCTATAA
GGTAACAATGTTTACTATTCAAATATTCTCAACATTATTAATATAA
>Sjc_0008534-RE
ATGCCTGAACAAAATTCAGAAGAAGTAGACAAAACGATACAGAATGAAACTACTGAGACTACAGAGTTAT
CAAATGAGAATACAGTTAGTACAGAGAAAGAAATAAAAACATATAAATGTGCTACACTTGGAGTATTTGG
CAGTTCAAAACACATAAGAATCGATAGTAATGAAGTGAAACCAGTTGGAAAGAATGAAATTGCTGTTGAT
GTACAAGCATGTGGTATAAACTTTCATGATATTATGACAAGACAAGGATTGATTGAGCAAACAATGAAAC
CACCATTTGTTCTGGGCTCTGAATGCACTGGAATTATTAGTGAAGTCGGTGAAAAAGTCACCATCTATAA
GGTAACAATGTTTACTATTCAAATATTCTCAACATTATTAATATAA
