# Supplementary material for: A new ferritin SjFer0 affecting the growth and development of Schistosoma japonicum
Source: Parasit Vectors. 2022 May 24;15:177. doi: 10.1186/s13071-022-05247-1 (PMC9128280; doi:10.1186/s13071-022-05247-1)
Supplement: Supplementary file 8 — Additional file 8: Table S4. Differential genes’ qPCR primers. [file 13071_2022_5247_MOESM8_ESM.xlsx]

## Sheet: Sheet1
	ID	Primers(5' to 3 ')
1	qFer0-F	GAATTACATAAGGCAGCATCG
2	qFer0-R	TTCATCTGTTCTCGGAGGA
3	q5644-F	TGTAGAGTCCAGGTGTTATAC
4	q5644-R	TGGTGTAACGACGAATGG
5	q8511-F	GGAATATACAGCACAATCACTC
6	q8511-R	ACATCACGCATTAGACCATT
7	q6159-F1	GAGCACGAAGGAGAAGTT
8	q6159-R1	ACCAACATGAGTTCCAGTAT
9	q7803-F	CGGTTCCGATGGTATTACA
10	q7803-R	GCACCTTCAACGACAGTT
11	q2772-F	TTCCGATTACCAAGCAACTA
12	q2772-R	CGTCCAATTCCAGTCTGTT
